# Supplementary material for: Signal peptide mimicry primes Sec61 for client-selective inhibition
Source: Nat Chem Biol. 2023 May 11;19(9):1054–62. doi: 10.1038/s41589-023-01326-1 (PMC10449633; doi:10.1038/s41589-023-01326-1)
Supplement: Supplementary file 7 — Statistical source data. [file 41589_2023_1326_MOESM7_ESM.xlsx]

## Sheet: Panel B
Concentration (nM)	Sec61 WT - Hu IL2(FL)			Sec61 WT - Hu PD1(ss)			Sec61 WT - Hu TNFa(FL)			Sec61 WT - CTG (TNFa(FL))			Sec61 R66I - Hu IL2(FL)			Sec61 R66I - Hu PD1(ss)			Sec61 R66I - Hu TNFa(FL)			Sec61 R66I - CTG (TNFa(FL))
25000	0	0	0	0	-1	0	1	0	0	92	89	89	89	88	72	48	48	40	70	78	77	101	94	102
5000	1	0	0	0	0	0	1	0	0	95	105	105	83	76	88	52	49	49	73	85	77	102	107	104
1000	7	6	6	2	2	2	3	2	3	105	108	113	79	90	87	68	64	75	82	71	82	112	112	113
200	57	37	42	18	18	19	36	30	29	108	114	116	106	96	94	88	107	86	88	105	111	106	110	120
40	89	83	75	62	54	56	81	75	70	112	121	115	101	106	117	115	120	121	103	123	141	99	111	119
8	105	102	116	91	108	92	123	114	93	110	111	115	113	98	120	115	104	125	118	113	150	103	106	110
1.6	108	112	116	107	115	113	119	96	85	106	113	116	105	113	110	120	103	107	85	126	152	101	108	112
0.32	112	115	119	120	121	116	132	105	123	111	110	116	116	116	120	105	121	112	121	138	116	108	113	120

## Sheet: Panel C
Target	KZR-0508445 IC50 (nM)
IL7	5.233
AXL	13.78
CDH2	15.5
JTB	25.46
FGF23	28.16
CD96	29.18
IL4R	32.03
PDCD1	37.01
HLA-G	39.19
ANGPTL3	49.39
IL6ST	56.46
IL13	59.07
CR1L	61.31
IL12RB1	64.36
P3H1	72.66
CDH5	75.98
ITGB5	89.14
IL6R	92.29
CD274	93.26
LCN6	100.7
IL1RAP	101.3
ITGB3	106.1
IL12B	109.4
IL15	116.1
GAS6	118.2
MASP2	126.9
TGFBR1	133.9
APOC1	134.7
SSR2	136.6
BCAN	141.7
IL6	154.9
F3	162.4
IL11	183.1
PRKCSH	186.3
TGFB2	187.1
IL17F	227.5
ITGB7	227.8
PSG8	292.1
IL15RA	294.3
IL17A	318.2
CTLA4	343
NGF	347.1
IL4	359.2
FLT3	359.6
IL23R	366.1
CD47	373.3
C1S	383.3
CNPY2	394.2
IL17RA	407.9
IL23A	425
HJV	427.1
IL10	434.2
APP	449.4
TMED10	461.6
PCDHA4	488.8
ERBB2	536
ADPGK	539.5
KRTDAP	570.4
TIGIT	589.8
CSF2RB	652.1
STAB1	669.6
LRP8	680.8
CPD	694.4
CALCA	721.3
FNDC10	726.3
LDLR	799.8
CDH1	811.1
IGF1R	813.5
CALCB	972.4
HSPA13	1108
PCSK9	1282
IL5	1302
IL5RA	1315
SUCO	1446
LILRB2	1731
DDRGK1	1851
SIRPA	2030
TGFB1	2206
DMKN	2627
DNAJB11	4356
FURIN	4740
UCN	5896
METTL7A	6898
CD40	11263
ITGA3	18268
LRRC32	25000
TGFB3	25000
ITGB1	25000
KIAA0100	25000

## Sheet: Panel D - Clinical score
Days	Vehicle															KZR-508445 20 mg/kg IV QODx3															KZR-508445 10 mg/kg IV QODx3										KZR-508445 5 mg/kg IV QODx3
4	2	1	1	3	2	1	1	1	1	1	2	2	1	2	1	1	1	1	2	1	2	2	3	1	1	1	1	2	2	2	1	1	2	1	3	1	2	1	2	2	3	2	2	2	1	1	2	1	1
5	5	4	4	5	4	4	5	2	3	3	4	3	4	4	4	2	2	1	1	2	3	3	2	1	1	2	1	2	3	2	2	3	3	2	3	3	2	2	2	2	5	2	3	2	2	3	3	2	3
6	7	5	8	7	5	6	6	4	5	4	5	4	6	7	6	5	4	1	2	3	3	5	2	0	2	3	2	3	3	4	4	5	5	3	6	3	2	3	4	3	6	3	5	4	4	6	4	3	5
7	8	9	9	10	8	9	6	6	7	5	7	7	8	8	10	8	6	1	3	3	4	6	4	0	5	4	2	5	4	6	4	5	5	4	7	5	4	5	6	6	9	5	6	4	5	6	6	5	8
10	10	12	10	14	12	12		8	9		9		10	11	12		7	1	4	4	4		5	0	5	7	3	8	1		5	8	8	6	8	7	4	5	7	7	12	6	9	5	5	9	8	7	11
11	11	12	10	14	13	13		8	11		9		10	12	13		7	2	4	4	4		5	0	4	7	3	8	1		5	8	8	6	8	5	3	5	7	7	12	5	9	5	4	9	8	8	11
12	11	13	10	15	13	13		10	11		9		10	12	13		7	1	3	4	3		5	0	4	7	4	8	1		5	8	9	6	9	5	3	5	7	7	12	5	10	4	4	8	8	8	11
13		13	10	16	13	13			11		9		10	12	14			1	3	2	3			0	4				1		4	6	9	6	9	5	3	5	7	6	11	5	10	4	4	8	7	9	11
14		16	10	16	13	13			11		9		10	12	14			1	3	2	3			0	3				1		5	7	9	6	8	5	3	5	7	8	12	5	8	4	3	8	6	9	11
[truncated: 36 more columns]

## Sheet: Panel D - Body weight
Days	Vehicle															KZR-508445 20 mg/kg IV QODx3															KZR-508445 10 mg/kg IV QODx3										KZR-508445 5 mg/kg IV QODx3
5	100	100	100	100	100	100	100	100	100	100	100	100	100	100	100	100	100	100	100	100	100	100	100	100	100	100	100	100	100	100	100	100	100	100	100	100	100	100	100	100	100	100	100	100	100	100	100	100	100
6	107.91	98.91	103.11	100.6	94.71	97.38	103.03	101.49	100	101.6	100	98.95	100	97.58	100.63	95.48	98.14	101	103.09	101.81	102.55	100.55	101.7	107.53	102.81	102.6	106.41	101.19	104.85	97.08	98.88	95.24	100	100.51	101.09	103.13	103.55	104.47	101.82	100	101.07	98.62	98.96	103.41	101.72	103.17	100	102.92	101.78
10	110.79	98.91	100.62	101.79	95.24	100		102.99	101.52		101.68		106.29	99.03	101.26		103.73	106.5	106.79	109.64	105.1		100.57	109.68	103.37	106.77	114.1	98.81	108.48		103.37	95.24	96.47	99.49	103.28	102.6	102.96	105.59	98.18	101.76	102.67	96.55	96.89	109.66	103.45	99.47	96.59	100	98.82
11	108.63	97.83	97.52	100.6	93.12	100		101.99	98.99		100.56	97.91	106.86	97.1	101.26		103.73	107	106.17	110.24	103.82		100	109.68	104.49	106.77	114.74	97.02	108.48		102.81	95.77	98.24	98.98	102.73	104.17	105.33	106.15	99.39	101.76	105.88	97.24	96.89	110.8	105.75	99.47	97.16	100.58	98.22
13		99.46	99.38	105.36	93.65	101.57			102.02		102.23		109.14	100.97	101.89			112	109.88	115.66	110.83			112.37	105.62				112.73		106.18	99.47	99.41	104.08	105.46	104.69	105.92	107.82	101.21	105.88	108.56	97.93	98.45	111.93	108.05	96.83	97.73	98.83	98.82
[truncated: 36 more columns]
