# Supplementary material for: Signal peptide mimicry primes Sec61 for client-selective inhibition
Source: Nat Chem Biol. 2023 May 11;19(9):1054–62. doi: 10.1038/s41589-023-01326-1 (PMC10449633; doi:10.1038/s41589-023-01326-1)
Supplement: Supplementary file 8 — Statistical source data. [file 41589_2023_1326_MOESM8_ESM.xlsx]

## Sheet: Panel C
Drug nM	HEK 293 FRT				Wild Type				R66I				S82P				T86M				Q127A				Q294A				N300A				N300M				V303A				S305A
4	2.3602	1.99984	2.20097	1.66256	2.26372	1.87196	1.93476	2.34025	45.4943	39.0215	42.3586	38.3516	3.24522	2.76208	2.90563	2.56429	2.5858	2.39988	2.69729	2.38293	2.8738	3.56358	2.78656	2.71197	2.08729	1.83152	2.28601	1.97977	67.2277	61.6361	67.1157	56.0751	73.7624	52.7815	67.7042	51.802	3.20984	2.02565	2.74394	2.0342	3.24413	3.09727	3.18866	3.19928
3.52288	2.02922	1.91289	1.72646	1.7993	1.92732	1.36616	2.0592	1.71481	38.3838	35.1679	36.3497	33.6504	2.82226	2.55142	2.61564	2.57319	2.32047	2.25798	2.81645	2.12461	2.56214	2.74469	2.54404	2.35365	1.85456	1.64506	1.78457	1.79074	62.0117	56.5072	57.3833	52.7314	64.7903	48.6859	62.2452	43.7165	2.95036	1.89414	2.7013	2.07061	2.55226	2.7318	2.49622	2.75938
3.04576	2.41033	2.43059	2.21754	2.30168	2.41815	2.02979	2.44315	2.33566	40.1409	39.3488	39.3861	49.151	4.20617	3.85065	4.06446	3.49507	2.61969	2.825	3.11154	3.26363	3.21395	3.82942	3.26926	2.96274	2.19741	2.01021	2.40015	2.22561	64.0307	68.1024	66.5836	61.6446	67.9939	55.4302	66.4207	55.417	3.93073	2.80591	3.86606	3.2098	3.19194	3.12976	3.16083	3.35102
2.56864	4.88649	4.68698	4.69884	3.77543	4.55335	4.2288	4.38554	4.38115	45.156	41.1555	43.002	41.4048	10.0789	8.21151	8.37762	7.34061	5.08128	5.17125	5.06942	4.71268	6.52228	8.41203	5.60761	5.60104	4.25865	4.33717	4.43899	3.77572	69.9091	62.1508	74.09	56.3154	75.972	61.5702	69.1902	54.8862	8.79046	6.89522	8.15948	5.73932	5.54187	4.90932	5.50413	5.44044
2.09151	12.7666	11.9314	11.6356	11.325	11.4174	9.46538	11.0866	11.6568	52.6157	48.6395	51.157	53.4875	22.3839	21.1586	22.5753	20.0408	12.0883	13.1262	12.7356	13.8967	14.7192	16.6803	14.8964	15.1875	11.0361	10.6346	11.2048	10.8768	69.1261	69.8	70.672	63.3179	73.9568	64.849	76.7779	62.3883	21.0594	15.8873	21.3213	18.2393	13.0187	11.631	13.5515	13.5902
1.61439	26.9873	27.6359	28.0614	28.6064	27.8254	23.5208	24.2932	26.892	63.2594	58.3642	65.6116	68.7208	47.4809	41.9607	43.1635	40.3388	28.4586	25.9957	29.9743	30.9942	32.3257	38.6437	32.359	34.1372	22.4146	24.4358	28.8186	24.9936	74.8133	75.6599	78.5175	69.1442	76.5956	74.8041	83.1282	71.6536	42.044	33.0601	42.8248	38.3221	27.2326	27.9626	28.2717	31.5756
1.13727	48.9144	50.528	49.1835	50.5214	51.5533	49.9331	52.2218	47.237	75.7407	74.287	78.0028	90.0312	73.4799	64.3709	68.6218	66.5862	53.4876	54.0062	58.097	59.4001	51.2411	61.9889	61.4549	60.0343	44.0846	45.2131	51.7278	51.3242	80.8892	86.9247	91.9668	77.2829	89.6113	86.8132	99.5087	79.0785	64.5346	56.3284	69.62	59.2905	47.3763	48.9808	53.4492	51.4889
0.660151	75.3313	74.8343	73.03	72.4589	69.5363	69.5111	72.0125	78.4506	86.2602	85.1844	86.6522	93.1023	80.341	85.8156	86.7263	80.0142	75.9908	74.0983	85.1874	90.0316	76.4974	83.9349	79.4635	80.7873	67.1976	64.4877	76.6123	67.7489	88.8853	88.4823	87.899	86.2135	104.69	96.3662	100.671	94.9608	82.2205	73.4744	92.1152	78.2303	68.1017	65.3439	68.9398	75.388
0.18303	88.7386	91.3139	81.109	82.7907	85.4794	84.8739	86.7241	90.0471	93.212	90.3371	104.483	96.7023	98.9975	95.0872	97.0456	89.0629	84.5545	85.4754	98.3551	100.572	76.3463	93.6324	90.0142	92.8444	80.731	75.2201	94.2467	83.0333	95.8555	90.6479	99.2158	91.1762	96.7227	97.51	109.612	92.586	95.0817	85.2842	98.5419	91.3767	82.0542	84.7113	88.1375	90.8612
-0.29409	92.3979	94.4506	90.2611	96.6404	91.1323	91.9646	83.6002	96.9025	97.1211	89.9685	108.189	100.259	102.329	96.8059	101.26	91.1363	98.4955	89.034	98.4318	109.685	88.8735	100.658	97.0247	93.491	89.5725	84.3269	95.0304	91.5835	96.5182	98.8438	107.347	94.9153	92.481	102.615	111.835	96.4534	96.2497	93.2624	101.834	95.0999	89.3376	88.1556	93.9663	96.4788
