# Supplementary material for: Signal peptide mimicry primes Sec61 for client-selective inhibition
Source: Nat Chem Biol. 2023 May 11;19(9):1054–62. doi: 10.1038/s41589-023-01326-1 (PMC10449633; doi:10.1038/s41589-023-01326-1)
Supplement: Supplementary file 9 — Statistical source data. [file 41589_2023_1326_MOESM9_ESM.xlsx]

## Sheet: Panel E
Concentration	KZR-0508445-HER3			KZR-0509508-HER3			KZR-0508445-Prolactin			KZR-0509508-Prolactin			KZR-0508445-PD1			KZR-0509508-PD1			KZR-0508445-IL2			KZR-0509508-IL2			KZR-0508445-TNFa			KZR-0509508-TNFa
25000	40492	42302	41156	18661	19673	20195	1205700	1279300	1375600	4760600	4742900	4623400	10613	11144	10202	12135	12576	11044	27001	26299	26941	72344	71940	72808	9540	9711	9400	17845	17474	16301
5000	40623	42704	41387	21107	19954	21458	1501600	1605300	3990200	6257700	6043200	6299800	10483	12045	12165	19269	21595	21074	24453	26590	27282	148660	137160	137620	10351	10241	10171	30162	28185	30634
1000	117630	116630	119290	128950	127590	122180	4269000	4043400	4397300	7614900	8029100	7622300	25647	33346	33065	298160	288700	294700	69620	75099	80209	1366100	1331100	1340300	21193	19058	21945	101080	103620	107580
200	739710	740510	713180	860870	901980	850270	7415400	7981400	8354800	8151300	9013100	8191700	149930	159870	181940	810270	826880	727000	418080	431560	427460	2434300	2250900	2386200	58379	60837	65010	165100	188550	172890
40	1960600	2026300	1990500	2324600	2421500	2482600	8673700	8850000	8412700	8482300	8946000	7991900	505580	506170	515230	1001600	1054300	960410	1384000	1357800	1362400	2448500	2433000	2516300	128960	129480	142690	174140	177930	180980
8	2659500	2842600	2693200	2749300	2978800	2982800	9284600	9316800	9151200	8140000	8910000	8852700	871620	904180	884200	1090400	1094000	1069700	2155800	2012200	2217000	2560100	2737500	2592900	168690	159800	176140	177590	163990	157990
1.6	2805900	2941000	2889300	2847100	2861900	2946000	9456300	9631100	9495900	8721400	8252800	8499000	1024000	1048400	1028000	1143400	1043200	1112200	2677000	2450100	2546300	2678300	2698800	2606600	181080	186140	191280	167830	162480	155660
0.32	2935000	2941500	3013900	2917200	2920600	2895100	9123600	9441100	9520300	8343700	8651000	8237500	1085300	1145000	1139600	1140200	1151600	1079300	2694100	2451600	2682900	2617800	2680800	2713900	190530	188640	185180	157540	153990	156290
