# Supplementary material for: Signal peptide mimicry primes Sec61 for client-selective inhibition
Source: Nat Chem Biol. 2023 May 11;19(9):1054–62. doi: 10.1038/s41589-023-01326-1 (PMC10449633; doi:10.1038/s41589-023-01326-1)
Supplement: Supplementary file 10 — Statistical source data. [file 41589_2023_1326_MOESM10_ESM.xlsx]

## Sheet: Panel A
Concentration (uM)	Mock			KZR8445			Emetine
10	76.0738	86.0259	84.7152	84.7554	83.877	83.9702	89.2076	95.1684	93.0072
3.33	85.0888	89.2631	88.8876	87.9322	88.7947	87.7925	86.5239	91.9706	91.8345
1.11	83.2343	88.2826	88.422	83.6817	85.4464	86.4671	85.9306	97.0439	95.1349
0.37	79.1404	83.8559	91.7442	67.1196	65.1483	62.2989	98.5387	106.593	107.116
0.12	93.1234	96.6644	96.0334	57.5319	57.7538	52.5052	91.8387	89.8998	85.3326
0.04	90.9801	99.0668	98.0954	62.1058	63.4602	62.3871	77.6184	78.5394	67.5514
0.01	91.0268	102.167	114.581	68.5901	64.506	62.0801	70.4141	72.6149	69.2712
0	88.3799	106.525	99.5923	62.1193	57.1749	62.0132	65.4475	76.2467	74.8769

## Sheet: Panel B
Concentration (uM)	KZR8445			Emetine
10	928.318	928.318	632.456	632.456	632.456	632.456
3.33	632.456	430.887	5023.77	632.456	430.887	632.456
1.11	430.887	200	928.318	632.456	632.456	632.456
0.37	43088.7	20000	200000	928.318	2000	9283.18
0.12	632456	702238	20000000	632456	632456	4308.87
0.04	6.32456e+06	632456	928175	632456	136258	43095.3
0.01	2000000	2000000	1.17556e+06	430887	3.40265e+06	978645
0	5.36569e+06	3.40265e+06	9.28318e+06	430887	92831.8	430887

## Sheet: Panel C
Concentration (uM)	KZR8445			Emetine
10	8080000	9090000	8060000	58200	54400	71200
3.33	11600000	10500000	12800000	85400	62200	61600
1.11	22100000	25700000	28600000	81000	73500	71100
0.37	48700000	30700000	26200000	234000	111000	144000
0.12	29500000	28600000	23600000	9690000	6770000	10700000
0.04	23500000	23900000	21400000	19500000	12600000	14500000
0.01	25500000	22400000	23500000	24100000	12600000	15400000
0	35700000	34100000	23800000	26900000	22100000	18800000

## Sheet: Panel F
Top resistant				Top sensitive
Gene Name	dGsub (kcal/mol)	fraction L/I/V	SP length	Gene Name	dGsub (kcal/mol)	fraction L/I/V	SP length
KIAA0100	-3.263	0.5	30	LCN6	-1.693	0.35	20
ITGB1	0.028	0.35	20	CD274	-1.771	0.277778	18
TGFB3	-1.698	0.391304	23	IL6R	-0.985	0.315789	19
LRRC32	-2.525	0.473684	19	ITGB5	-1.531	0.304348	23
ITGA3	-1.45	0.233333	30	CDH5	-0.505	0.32	25
CD40	-0.509	0.4	20	P3H1	-0.658	0.363636	22
METTL7a	-1.466	0.448276	29	IL12RB1	-1.868	0.391304	23
UCN	-1.987	0.32	25	CR1L	-2.345	0.333333	30
FURIN	-0.902	0.375	24	IL13	-2.33	0.5	24
DNAJB11	-2.343	0.409091	22	IL6ST	-0.798	0.318182	22
DMKN	-2.066	0.285714	21	ANGPTL3	-1.193	0.5625	16
TGFB1	-3.348	0.448276	29	HLA-G	-0.88	0.333333	24
SIRPA	-1.382	0.233333	30	PDCD1	0.297	0.3	20
DDRGK1	-2.524	0.357143	28	IL4R	-0.638	0.36	25
LILRB2	-1.195	0.428571	21	CD96	0.534	0.238095	21
SUCO	-1.724	0.310345	29	FGF23	-0.907	0.333333	24
IL5RA	-1.325	0.55	20	JTB	-1.785	0.233333	30
IL5	-0.455	0.368421	19	CDH2	-0.609	0.36	25
PCSK9	-3.447	0.366667	30	AXL	-1.165	0.16	25
HSPA13	-1.174	0.363636	22	IL7	-0.705	0.4	25

## Sheet: Panel G
Gene Name	log10(IC50 8445)	dGsub
KIAA0100	4.39794	-3.263
ITGB1	4.39794	0.028
TGFB3	4.39794	-1.698
LRRC32	4.39794	-2.525
ITGA3	4.26169	-1.45
CD40	4.05165	-0.509
METTL7a	3.83872	-1.466
UCN	3.77056	-1.987
FURIN	3.67578	-0.902
DNAJB11	3.63909	-2.343
DMKN	3.41946	-2.066
TGFB1	3.34361	-3.348
SIRPA	3.3075	-1.382
DDRGK1	3.26741	-2.524
LILRB2	3.2383	-1.195
SUCO	3.16017	-1.724
IL5RA	3.11893	-1.325
IL5	3.11461	-0.455
PCSK9	3.10789	-3.447
HSPA13	3.04454	-1.174
CALCB	2.98784	-1.49
IGF1R	2.91036	-1.419
CDH1	2.90907	-0.988
LDLR	2.90298	-1.352
FNDC10	2.86112	-1.623
CALCA	2.85812	-1.668
CPD	2.84161	-3.236
LRP8	2.83302	-5.297
STAB1	2.82582	-1.582
CSF2RB	2.81431	-0.999
TIGIT	2.7707	-2.297
KRTDAP	2.75618	-1.091
ADPGK	2.73199	-1.202
ERBB2	2.72916	-1.501
PCDHA4	2.68913	-3.268
TMED10	2.66427	-2.867
APP	2.65263	-2.021
IL10	2.63769	-1.936
HJV	2.63053	-1.98
IL23A	2.62839	-1.905
IL17RA	2.61055	-2.377
CNPY2	2.59572	-1.634
C1S	2.58354	-1.655
CD47	2.57206	-0.712
IL23R	2.5636	-0.876
FLT3	2.55582	-0.547
IL4	2.55534	-1.084
NGF	2.54045	-0.872
CTLA4	2.53529	-2.39
IL17A	2.5027	-1.469
IL15RA	2.46879	-2.774
PSG8	2.46553	-0.315
ITGB7	2.35755	-2.034
IL17F	2.35698	-1.693
TGFB2	2.27207	-0.75
PRKCSH	2.27021	-1.294
IL11	2.26269	-1.439
F3	2.21059	-0.878
IL6	2.19005	-1.173
BCAN	2.15137	-1.022
SSR2	2.13545	-1.631
APOC1	2.12937	-0.955
TGFBR1	2.12678	-2.017
MASP2	2.10346	-1.183
GAS6	2.07262	-1.589
IL15	2.06483	-0.274
IL12B	2.03902	-0.647
ITGB3	2.02572	-0.991
IL1RAP	2.00561	-1.342
LCN6	2.00303	-1.693
CD274	1.9697	-1.771
IL6R	1.96515	-0.985
ITGB5	1.95007	-1.531
CDH5	1.8807	-0.505
P3H1	1.8613	-0.658
IL12RB1	1.80862	-1.868
CR1L	1.78753	-2.345
IL13	1.77137	-2.33
IL6ST	1.75174	-0.798
ANGPTL3	1.69364	-1.193
HLA-G	1.59318	-0.88
PDCD1	1.56832	0.297
IL4R	1.50556	-0.638
CD96	1.46509	0.534
FGF23	1.44963	-0.907
JTB	1.40586	-1.785
CDH2	1.19033	-0.609
AXL	1.13925	-1.165
IL7	0.718751	-0.705

## Sheet: Panel H
Drug nM	Mycolactone - VCAM				KZR -VCAM				Mycolactone - pPl				KZR-pPL
4	4.39901	3.70124	4.70246	3.30988	5.58359	3.40106	4.05625	3.33408	5.9772	4.16674	6.90463	5.234	14.0382	12.9082	15.7562	11.9712
3.52288	3.81281	3.59523	4.49746	3.34852	7.55195	5.17237	6.51189	4.74635	6.2207	4.84855	7.36832	5.46053	31.9382	26.943	32.2926	25.2657
3.04576	4.83078	3.70831	6.04907	3.85279	12.3781	9.6939	9.60199	8.95552	6.2294	5.54881	7.94769	6.33385	51.6006	49.3024	61.9433	47.5654
2.56864	5.83367	4.88122	8.3778	4.72227	20.1115	16.9162	19.6858	17.0223	9.64908	10.1212	10.0148	7.89837	70.4321	73.4096	85.2464	67.678
2.09151	9.61386	7.32379	15.2923	7.15844	42.0489	35.8355	39.3991	32.0187	11.9677	11.7024	15.7348	12.066	83.804	89.7241	95.8728	79.2381
1.61439	23.3051	17.9704	24.3586	17.2696	62.6512	61.6158	64.6887	55.3572	32.3021	34.1743	36.4459	25.7816	91.7658	89.9746	107.632	92.5417
1.13727	69.7373	62.7916	84.5753	63.8152	89.994	90.9971	103.451	83.1073	85.7727	90.1482	100.766	90.4471	98.4298	105.744	118.442	97.0968
0.660151	60.5653	60.6911	72.2191	65.68	83.9897	80.2129	93.013	74.6376	88.4507	87.4346	105.37	92.2325	93.5954	100.579	108.565	106.894
0.18303	91.1752	96.3566	105.08	96.2111	102.723	101.826	107.032	104.381	90.9819	96.941	113.105	106.161	93.4656	109.328	109.083	110.15
-0.29409	91.3897	90.48	98.9457	92.5099	92.6159	100.01	102.779	94.1621	92.0234	102.214	111.849	98.9284	97.9102	117.531	106.308	109.415

## Sheet: Panel I
	Human PBMC				Mouse Splenocyte
GM-CSF	189.2	185	222.4	212.3	31.23	39.5
IFNγ	176.4	241.5	94.83	168.8	59.57	32.03
IL-1β	25000	25000	25000	25000	25000	25000
IL-2	42.23	38.73	38.95	26.64	14.66	34.11
IL-6	77.41	172.6	74.58	46.64	113.6	150.5
IL-23	167.3	232.9	188.3	189.5	206.4
TNFα	42.59	31.84	37.45	26.19	103.4	84.67

## Sheet: Panel J
Concentration (nM)	Human PBMC				Mouse Splenocyte
25000	91.9611	85.9999	95.2717	93.3142	95.1208	88.5789
2500	87.2017	92.6903	103.53	98.1181	99.7089	85.9729
250	96.7425	97.0773	108.393	102.774	107.467	93.3938
25	98.0986	102.877	113.046	103.087	105.176	97.9523
2.5	102.503	95.8883	110.466	103.906	105.776	105.957
0.25	105.584	100.508	111.051	105.609	110.01	102.05
0.025	104.086	100.984	107.028	98.9274	106.047	100.001
