# Supplementary material for: Signal peptide mimicry primes Sec61 for client-selective inhibition
Source: Nat Chem Biol. 2023 May 11;19(9):1054–62. doi: 10.1038/s41589-023-01326-1 (PMC10449633; doi:10.1038/s41589-023-01326-1)
Supplement: Supplementary file 12 — Statistical source data. [file 41589_2023_1326_MOESM12_ESM.xlsx]

## Sheet: Sheet1
This work							Length						Binns et al
	1	89	156.890	67	202.350	-76.908	88.295						1	15	141.264	81	170	-81.870	14.080
	2	36	182.354	123.584	230.997	-79.992	34.616						2	14	142.416	119.885	179.596	-94.399	13.010
	3	17	201.832	174.000	226.310	-79.380	15.700						3	14	136.766	104.577	167.423	-94.399	13.038
	4	24	198.601	166.500	218.728	-82.569	22.638						4	16	150.406	113.500	169.500	-90.000	15.000
	5	13	203.548	185.375	216.375	-61.390	12.093						5	16	145.273	91.000	174.800	-101.310	15.403
	6	28	179.018	131.000	218.436	-77.471	27.171						6	17	160.597	136.719	184.594	-79.380	16.194
	7	17	169.599	126.000	208.250	-79.380	16.194						7	14	161.729	135.173	185.904	-77.005	13.463
	8	17	203.132	184.641	225.324	-78.690	15.700						8	14	177.429	148.000	211.500	-90.000	13.000
	9	32	186.782	101.750	232.266	-84.472	31.197						9	13	157.476	135.056	175.392	-61.390	12.298
	10	19	206.181	184.111	235.167	-90.000	18.007						10	16	158.325	116.400	205.600	-60.255	15.443
	11	35	180.583	141.000	214.118	-88.315	34.015						11	13	149.644	110.000	176.729	-61.390	11.853
	12	37	183.571	142.250	212.653	-91.591	36.014						12	13	159.718	139.667	182.000	-48.366	12.379
	13	20	181.950	148.000	210.711	-90.000	19.007						13	16	94.783	52.156	129.800	-101.310	14.714
	14	34	176.515	133.000	215.603	-91.790	32.535						14	14	110.817	92.000	136.904	-90.000	13.010
	15	33	174.379	143.281	194.422	-90.000	31.500						15	13	90.974	69.000	110.729	-90.000	12.010
	16	26	169.742	139.800	213.750	-94.574	25.125						16	16	89.704	64.440	120.140	-81.870	14.637
	17	40	178.348	121.500	210.000	-97.496	38.762						17	15	101.888	55.571	164.214	-81.870	14.080
	18	45	180.994	118.000	222.818	-91.302	44.011						18	16	90.466	54.717	116.350	-86.186	15.008
	19	20	198.339	150.500	221.265	-96.009	18.561						19	14	97.018	50.799	152.731	-90.000	12.510
	20	37	183.149	119.000	223.792	-90.000	35.500						20	15	126.393	108.500	143.969	-68.962	14.116
	21	25	180.446	143.000	198.844	-92.386	24.047						21	17	127.909	84.000	194.375	-75.964	16.008
	22	37	181.179	135.000	214.297	-86.820	35.532						22	17	129.497	57.188	220.250	-82.875	15.628
	23	24	215.047	173.000	242.978	-87.510	23.022
	24	36	172.041	127.500	198.400	-96.520	34.731
	25	38	182.591	134.500	226.183	-99.462	36.582
	26	23	198.781	167.000	238.409	-95.194	22.091
	27	35	191.812	158.390	218.678	-86.634	33.560
	28	28	192.838	144.778	227.352	-92.121	27.019
	29	32	175.224	143.000	199.242	-93.691	31.064
	30	22	194.037	167.250	216.893	-95.440	21.148
	31	31	179.548	152.000	202.389	-93.945	29.606
	32	33	189.239	156.000	232.728	-99.162	31.820
	33	37	189.710	116.000	238.125	-93.180	36.087
	34	24	179.187	145.750	206.087	-90.000	22.500
	35	31	178.623	152.400	206.062	-93.945	29.606
	36	40	192.682	150.500	231.558	-87.064	39.029
	37	44	181.878	136.000	220.884	-92.663	43.026
	38	18	203.721	145.000	229.059	-96.710	17.183
	39	39	185.661	133.000	218.237	-91.507	38.003
	40	38	197.331	154.516	232.887	-94.635	36.623
	41	69	181.619	132.000	213.144	-95.042	67.724
	42	27	203.714	152.000	228.142	-99.090	25.812
	43	30	196.855	159.500	224.621	-88.025	29.004
	44	39	205.454	174.072	235.572	-88.493	38.003
	45	43	184.495	135.500	231.173	-90.000	41.503
	46	37	175.508	112.000	204.933	-91.591	35.514
	47	39	186.316	125.000	217.842	-93.013	38.082
	48	40	182.628	133.000	206.449	-90.000	38.500
	49	28	202.086	157.500	228.778	-92.203	26.519
	50	31	177.575	133.300	210.600	-91.909	30.004
	51	53	172.732	106.000	221.868	-93.366	51.587
	52	30	176.298	137.601	197.181	-88.025	28.504
	53	73	187.329	127.000	231.000	-90.000	72.000
	54	103	160.557	102.760	213.755	-94.529	101.649
	55	107	163.224	105.934	214.123	-93.240	105.544
	56	60	187.105	145.036	231.331	-92.961	58.727
	57	67	177.186	122.444	227.462	-100.460	66.426
	58	53	197.068	141.778	240.778	-94.399	52.154
	59	66	187.985	140.974	232.873	-99.752	64.883
	60	68	181.855	134.004	231.500	-90.855	66.680
	61	113	173.451	114.222	220.302	-89.488	112.008
	62	96	179.698	129.295	220.860	-90.000	94.667
	63	62	183.087	145.546	238.461	-93.752	61.464
	64	52	180.841	132.577	219.672	-88.877	50.684
	65	59	186.893	131.444	236.699	-97.001	57.720
	66	76	181.140	128.000	221.151	-90.000	74.667
	67	82	184.081	132.667	222.909	-90.707	81.344
	68	73	176.339	150.173	208.833	-84.447	72.308
	69	65	177.518	147.333	208.083	-91.790	64.014
	70	89	180.672	113.000	230.424	-87.397	88.091
	71	66	194.748	151.045	227.477	-90.881	65.347
	72	89	172.607	119.667	224.949	-94.548	88.252
	73	81	190.799	147.089	239.294	-89.284	80.011
	74	45	186.493	127.091	237.939	-82.235	44.322
	75	62	183.169	137.408	219.359	-87.184	61.391
	76	262	150.304	38.138	195.483	-89.341	261.017
	77	88	199.310	109.690	246.897	-86.055	87.207
	78	51	209.889	183.000	235.400	-86.566	50.090
	79	59	211.714	152.000	241.138	-86.055	58.138
	80	65	150.381	93.000	188.375	-90.895	64.008
	81	38	217.131	195.000	243.507	-78.996	36.674
	82	29	184.855	149.429	215.571	-85.914	28.071
	83	45	211.400	133.273	244.727	-84.806	44.181
	84	29	204.448	163.000	234.000	-90.000	28.000
	85	46	206.996	141.000	242.289	-88.727	45.011
	86	48	199.419	162.000	219.766	-88.781	47.011
	87	67	194.428	144.697	222.909	-86.532	66.121
	88	46	198.700	170.000	224.000	-95.080	45.177
	89	22	217.734	197.714	243.333	-84.560	21.095
	90	53	201.152	153.000	234.462	-92.203	52.038
	91	48	205.905	184.489	232.213	-83.928	47.265
	92	44	200.022	165.000	218.076	-79.216	42.755
	93	44	202.864	153.000	238.000	-90.000	43.000
	94	43	213.609	171.000	236.286	-88.636	42.012
	95	28	222.500	172.000	255.000	-90.000	27.000
	96	60	209.929	153.000	243.478	-81.180	58.694
	97	82	206.971	164.000	236.104	-82.875	80.623
	98	78	195.833	142.000	219.273	-85.544	77.233
	99	62	207.790	0.000	244.541	-89.061	61.008
	100	70	203.800	164.000	231.000	-90.000	69.000
	101	56	207.081	160.000	250.091	-92.083	55.036
	102	56	207.081	160.000	250.091	-92.083	55.036
	103	137	190.153	110.000	223.971	-84.500	135.624
	104	88	210.830	161.000	246.483	-88.025	87.052
	105	65	206.631	144.000	238.000	-90.000	64.000
	106	79	203.541	148.000	230.385	-91.469	78.026
	107	58	203.943	165.737	230.368	-83.991	57.315
	108	57	206.061	167.000	243.000	-85.914	56.143
	109	45	213.998	188.000	238.455	-91.302	Length
	110	42	208.648	156.293	248.829	-87.207	88.296
	111	55	203.948	171.000	231.704	-91.061	34.617
	112	132	179.604	120.000	209.216	-82.983	15.701
	113	112	197.449	112.000	235.215	-83.774	22.639
	114	48	210.598	171.532	247.106	-87.563	12.094
	115	36	217.139	183.000	241.000	-81.870	27.172
	116	32	219.124	200.216	240.189	-76.866	16.195
	117	61	198.806	147.000	228.713	-77.574	15.701
	118	44	201.838	164.860	234.349	-83.367	31.198
	119	56	213.102	147.000	244.091	-84.806	18.008
	120	96	207.974	132.000	250.506	-83.928	34.016
	121	88	191.339	86.000	240.679	-83.367	36.015
	122	114	200.619	108.551	235.320	-78.789	19.008
	123	205	184.275	73.000	228.389	-80.122	32.536
	124	44	223.153	188.000	254.896	-76.608	43.174
																																										Fraction	A260
																																										1	0.76
																																										2	1.45
																																										3	8.01
																																										4	3.89
																																										5	1.33
																																										6	0.94
																																										7	0.18
																																										8	0.09
