# Supplementary material for: Signal peptide mimicry primes Sec61 for client-selective inhibition
Source: Nat Chem Biol. 2023 May 11;19(9):1054–62. doi: 10.1038/s41589-023-01326-1 (PMC10449633; doi:10.1038/s41589-023-01326-1)
Supplement: Supplementary file 14 — Statistical source data. [file 41589_2023_1326_MOESM14_ESM.xlsx]

## Sheet: First Sheet
c01		c02
		Corrected	Unmasked Maps	Masked Maps	Phase Randomized Masked Maps
0.001001		1.0	1.0	1.0	1.0
0.001506		0.999998	0.998288	0.999998	0.999998
0.003012		0.999988	0.974191	0.999988	0.999989
0.004518		0.999908	0.981925	0.999908	0.99991
0.006024		0.999212	0.981069	0.999212	0.999214
0.00753		0.999108	0.963852	0.999108	0.999109
0.009036		0.999237	0.969641	0.999237	0.999239
0.010542		0.999297	0.963459	0.999297	0.999302
0.012048		0.999232	0.967574	0.999232	0.999247
0.013554		0.998885	0.970457	0.998885	0.998883
0.01506		0.998246	0.969674	0.998246	0.998217
0.016566		0.998017	0.972689	0.998017	0.997975
0.018072		0.998031	0.975332	0.998031	0.998005
0.019578		0.99823	0.981012	0.99823	0.99822
0.021084		0.998473	0.983957	0.998473	0.998466
0.02259		0.998462	0.983606	0.998462	0.99844
0.024096		0.998213	0.984667	0.998213	0.998173
0.025602		0.99827	0.985731	0.99827	0.998236
0.027108		0.998347	0.986635	0.998347	0.998322
0.028614		0.998087	0.986658	0.998087	0.998066
0.03012		0.997939	0.987768	0.997939	0.997926
0.031627		0.998171	0.988013	0.998171	0.998158
0.033133		0.998296	0.987002	0.998296	0.998263
0.034639		0.998144	0.986759	0.998144	0.998108
0.036145		0.998004	0.986824	0.998004	0.997969
0.037651		0.998058	0.986527	0.998058	0.998023
0.039157		0.998103	0.985853	0.998103	0.998072
0.040663		0.998124	0.984661	0.998124	0.998101
0.042169		0.998058	0.983505	0.998058	0.998034
0.043675		0.998061	0.982394	0.998061	0.99804
0.045181		0.998043	0.980461	0.998043	0.998035
0.046687		0.997984	0.9773	0.997984	0.997955
0.048193		0.997876	0.971325	0.997876	0.997828
0.049699		0.997638	0.966203	0.997638	0.997592
0.051205		0.997425	0.961291	0.997425	0.997396
0.052711		0.997266	0.958458	0.997266	0.997241
0.054217		0.997046	0.955076	0.997046	0.997042
0.055723		0.996835	0.950614	0.996835	0.9968
0.057229		0.996865	0.950578	0.996865	0.996779
0.058735		0.996973	0.950379	0.996973	0.996916
0.060241		0.99694	0.947891	0.99694	0.996911
0.061747		0.996836	0.945886	0.996836	0.996744
0.063253		0.996792	0.94013	0.996792	0.996659
0.064759		0.996625	0.935015	0.996625	0.996521
0.066265		0.99632	0.92779	0.99632	0.996259
0.067771		0.996083	0.923594	0.996083	0.996057
0.069277		0.996004	0.921172	0.996004	0.995982
0.070783		0.996011	0.919833	0.996011	0.995956
0.072289		0.995986	0.918096	0.995986	0.995914
0.073795		0.995917	0.916837	0.995917	0.995857
0.075301		0.996046	0.917879	0.996046	0.995966
0.076807		0.996126	0.919326	0.996126	0.996028
0.078313		0.996057	0.917429	0.996057	0.995931
0.079819		0.996162	0.917201	0.996162	0.995994
0.081325		0.996275	0.91664	0.996275	0.996072
0.082831		0.996367	0.914779	0.996367	0.996177
0.084337		0.996391	0.913546	0.996391	0.996182
0.085843		0.996281	0.9092	0.996281	0.996049
0.087349		0.996098	0.905641	0.996098	0.995849
0.088855		0.995954	0.901401	0.995954	0.995676
0.090361		0.995788	0.900003	0.995788	0.995456
0.091867		0.995585	0.893846	0.995585	0.995249
0.093373		0.995339	0.891537	0.995339	0.994932
0.09488		0.995138	0.886968	0.995138	0.994644
0.096386		0.994952	0.882883	0.994952	0.994332
0.097892		0.994849	0.876633	0.994849	0.994096
0.099398		0.994646	0.867278	0.994646	0.993797
0.100904		0.994374	0.862709	0.994374	0.993425
0.10241		0.994013	0.855625	0.994013	0.992791
0.103916		0.993729	0.847104	0.993729	0.992316
0.105422		0.993304	0.836776	0.993304	0.991707
0.106928		0.992806	0.828617	0.992806	0.990774
0.108434		0.992245	0.817753	0.992245	0.988257
0.10994		0.991836	0.806298	0.991836	0.980738
0.111446		0.991861	0.7997	0.991861	0.957859
0.112952		0.99165	0.794478	0.99165	0.894513
0.114458		0.957685	0.789109	0.991236	0.792884
0.115964		0.964961	0.781152	0.991015	0.743571
0.11747		0.966587	0.774407	0.990812	0.725023
0.118976		0.968547	0.767426	0.990567	0.7001
0.120482		0.969762	0.761284	0.990006	0.66948
0.121988		0.971288	0.754112	0.989559	0.636349
0.123494		0.971861	0.74338	0.989226	0.617126
0.125		0.97157	0.737639	0.988868	0.608461
0.126506		0.971706	0.731206	0.988505	0.593725
0.128012		0.972372	0.725396	0.988189	0.572504
0.129518		0.973627	0.72065	0.988134	0.550057
0.131024		0.973924	0.716824	0.988015	0.540367
0.13253		0.973696	0.711172	0.98765	0.530488
0.134036		0.973228	0.701955	0.987171	0.520811
0.135542		0.97296	0.69508	0.986523	0.501603
0.137048		0.972679	0.685601	0.985738	0.47798
0.138554		0.972563	0.673691	0.985187	0.460096
0.14006		0.972127	0.667538	0.984798	0.454583
0.141566		0.972903	0.662073	0.98479	0.438705
0.143072		0.973002	0.659361	0.984349	0.420288
0.144578		0.972525	0.648294	0.983659	0.405236
0.146084		0.971965	0.638912	0.983017	0.394213
0.14759		0.970926	0.628836	0.982247	0.38939
0.149096		0.969804	0.617642	0.981446	0.385538
0.150602		0.969004	0.61035	0.980727	0.378222
0.152108		0.968773	0.598833	0.980073	0.361851
0.153614		0.968909	0.588452	0.979496	0.340511
0.15512		0.968667	0.583937	0.978771	0.322449
0.156627		0.968995	0.580813	0.978488	0.306174
0.158133		0.969122	0.578955	0.9782	0.29398
0.159639		0.969259	0.578143	0.977821	0.278516
0.161145		0.969285	0.570521	0.97719	0.257365
0.162651		0.96873	0.567759	0.976548	0.250007
0.164157		0.968537	0.560972	0.976613	0.256682
0.165663		0.969011	0.562428	0.97696	0.256501
0.167169		0.969437	0.558711	0.976854	0.242682
0.168675		0.969295	0.554619	0.976345	0.229612
0.170181		0.968851	0.553896	0.975779	0.222409
0.171687		0.96848	0.552275	0.975098	0.209949
0.173193		0.968211	0.547116	0.974477	0.197101
0.174699		0.968145	0.545828	0.974321	0.193896
0.176205		0.967946	0.543172	0.974064	0.190865
0.177711		0.968026	0.53848	0.973819	0.181181
0.179217		0.96847	0.534304	0.973714	0.166299
0.180723		0.969168	0.538581	0.97397	0.155754
0.182229		0.969403	0.541401	0.974125	0.154309
0.183735		0.969777	0.54199	0.974377	0.152177
0.185241		0.970231	0.540686	0.974391	0.139746
0.186747		0.970392	0.539794	0.973999	0.121815
0.188253		0.969963	0.533748	0.97329	0.110746
0.189759		0.969118	0.523802	0.972703	0.11607
0.191265		0.968625	0.524237	0.972427	0.121152
0.192771		0.969057	0.522754	0.972479	0.1106
0.194277		0.969158	0.521548	0.972245	0.100102
0.195783		0.968494	0.515324	0.971421	0.092912
0.197289		0.967683	0.508512	0.970502	0.08722
0.198795		0.966857	0.5004	0.969541	0.080986
0.200301		0.966046	0.497908	0.968721	0.078772
0.201807		0.965682	0.49677	0.968585	0.084594
0.203313		0.965793	0.498835	0.968569	0.081154
0.204819		0.965614	0.49845	0.968443	0.08229
0.206325		0.964843	0.49038	0.967861	0.085835
0.207831		0.964382	0.484474	0.967116	0.076756
0.209337		0.964404	0.483393	0.966687	0.064144
0.210843		0.963937	0.477205	0.966123	0.060611
0.212349		0.963089	0.470675	0.96528	0.059373
0.213855		0.962164	0.464756	0.964361	0.058071
0.215361		0.961037	0.455548	0.963345	0.059226
0.216867		0.960106	0.449052	0.962287	0.054675
0.218373		0.959402	0.44269	0.961272	0.046065
0.21988		0.959136	0.437611	0.960771	0.040008
0.221386		0.958985	0.432991	0.960364	0.033632
0.222892		0.957856	0.429815	0.959355	0.035575
0.224398		0.956737	0.423855	0.958512	0.041044
0.225904		0.955082	0.412991	0.956935	0.041261
0.22741		0.953311	0.403978	0.955008	0.03636
0.228916		0.951825	0.398939	0.953415	0.033
0.230422		0.950725	0.391751	0.9523	0.031955
0.231928		0.949798	0.382713	0.951302	0.029954
0.233434		0.948206	0.373411	0.949927	0.033228
0.23494		0.946841	0.369014	0.9488	0.036851
0.236446		0.946067	0.362164	0.948127	0.038206
0.237952		0.94534	0.356015	0.947176	0.033596
0.239458		0.943809	0.353588	0.945564	0.031227
0.240964		0.941889	0.343304	0.94347	0.027199
0.24247		0.939652	0.333389	0.941165	0.025059
0.243976		0.938005	0.325204	0.939467	0.023577
0.245482		0.936985	0.324354	0.938615	0.025858
0.246988		0.93544	0.315158	0.937092	0.025581
0.248494		0.932665	0.299375	0.934311	0.024438
0.25		0.929433	0.292268	0.931083	0.023382
0.251506		0.927325	0.287093	0.928682	0.01868
0.253012		0.926128	0.285502	0.927437	0.017711
0.254518		0.924592	0.282625	0.926619	0.026885
0.256024		0.923773	0.2772	0.925567	0.023529
0.25753		0.922331	0.26716	0.923582	0.016097
0.259036		0.919859	0.262731	0.920379	0.006496
0.260542		0.916404	0.250639	0.916664	0.003115
0.262048		0.913906	0.244257	0.914166	0.003018
0.263554		0.910812	0.241717	0.911659	0.009491
0.26506		0.907367	0.230935	0.909202	0.019815
0.266566		0.90458	0.226713	0.906754	0.022785
0.268072		0.902354	0.225248	0.904128	0.018165
0.269578		0.899668	0.217901	0.901468	0.017942
0.271084		0.896694	0.211261	0.898675	0.019171
0.27259		0.894027	0.205802	0.895795	0.016678
0.274096		0.890305	0.199135	0.891891	0.01446
0.275602		0.885232	0.192704	0.887091	0.016196
0.277108		0.881267	0.186805	0.883087	0.015327
0.278614		0.878159	0.182031	0.879399	0.010177
0.28012		0.875874	0.179792	0.876829	0.007694
0.281627		0.873693	0.175431	0.874726	0.008174
0.283133		0.871734	0.170143	0.872222	0.003812
0.284639		0.867943	0.165124	0.868323	0.002875
0.286145		0.863389	0.159234	0.864102	0.00522
0.287651		0.860007	0.157685	0.8608	0.005665
0.289157		0.855629	0.157739	0.85656	0.006454
0.290663		0.851173	0.153239	0.852619	0.009713
0.292169		0.846457	0.14711	0.848674	0.014438
0.293675		0.842505	0.141974	0.844847	0.014871
0.295181		0.840982	0.135792	0.843191	0.013895
0.296687		0.839183	0.138182	0.841329	0.013349
0.298193		0.836761	0.136344	0.839	0.013719
0.299699		0.83126	0.132306	0.832875	0.009571
0.301205		0.825648	0.126671	0.826479	0.00477
0.302711		0.82023	0.121703	0.820776	0.003036
0.304217		0.815167	0.115479	0.815435	0.001447
0.305723		0.809458	0.112906	0.809713	0.001338
0.307229		0.801552	0.108436	0.80202	0.002358
0.308735		0.793707	0.102613	0.794935	0.005951
0.310241		0.786875	0.103314	0.788534	0.007783
0.311747		0.781938	0.098639	0.784042	0.00965
0.313253		0.774657	0.094718	0.777602	0.013066
0.314759		0.764705	0.091911	0.768739	0.017143
0.316265		0.754964	0.088157	0.758114	0.012852
0.317771		0.744368	0.082054	0.745845	0.005778
0.319277		0.729405	0.074625	0.7299	0.001828
0.320783		0.714899	0.071827	0.715386	0.00171
0.322289		0.70124	0.068095	0.703409	0.007261
0.323795		0.686315	0.066432	0.689958	0.011615
0.325301		0.674447	0.060466	0.676694	0.0069
0.326807		0.663685	0.056054	0.664026	0.001015
0.328313		0.649479	0.052673	0.649967	0.001394
0.329819		0.63126	0.048322	0.633342	0.005646
0.331325		0.613718	0.047788	0.615553	0.004752
0.332831		0.596123	0.038533	0.596633	0.001263
0.334337		0.579735	0.038981	0.580564	0.001973
0.335843		0.563444	0.038865	0.565245	0.004126
0.337349		0.546822	0.036009	0.547498	0.001491
0.338855		0.524783	0.033544	0.52438	-0.000849073
0.340361		0.50295	0.030559	0.500778	-0.00437
0.341867		0.483372	0.027424	0.479948	-0.00663
0.343374		0.466539	0.025737	0.464847	-0.00317
0.34488		0.451178	0.023368	0.451061	-0.000213593
0.346386		0.434088	0.022677	0.437832	0.006615
0.347892		0.419126	0.021086	0.423901	0.00822
0.349398		0.40612	0.021426	0.40828	0.003638
0.350904		0.394013	0.016626	0.391947	-0.00341
0.35241		0.377734	0.018611	0.375629	-0.00338
0.353916		0.364064	0.016458	0.362642	-0.00224
0.355422		0.349988	0.017453	0.349598	-0.000599331
0.356928		0.335061	0.012997	0.334446	-0.000924059
0.358434		0.321313	0.014228	0.320666	-0.00095379
0.35994		0.306266	0.012526	0.307056	0.001138
0.361446		0.292905	0.009604	0.292691	-0.000303221
0.362952		0.279097	0.011435	0.279833	0.001021
0.364458		0.265694	0.01121	0.267605	0.002603
0.365964		0.258014	0.011931	0.260279	0.003052
0.36747		0.253243	0.011006	0.256938	0.004949
0.368976		0.243444	0.010041	0.248397	0.006546
0.370482		0.225788	0.007925	0.23067	0.006306
0.371988		0.212162	0.010474	0.216709	0.005772
0.373494		0.207259	0.010609	0.210936	0.004638
0.375		0.207813	0.004843	0.210109	0.002898
0.376506		0.20028	0.007082	0.203944	0.004581
0.378012		0.189026	0.006495	0.193378	0.005367
0.379518		0.178249	0.005195	0.182762	0.005492
0.381024		0.169836	0.005994	0.175735	0.007106
0.38253		0.165572	0.008075	0.16966	0.004899
0.384036		0.163672	0.004137	0.164837	0.001393
0.385542		0.157764	0.006402	0.159818	0.002439
0.387048		0.15107	0.00436	0.151955	0.001042
0.388554		0.138318	0.004768	0.140596	0.002643
0.39006		0.125188	0.004582	0.130786	0.0064
0.391566		0.119108	0.003587	0.124542	0.006169
0.393072		0.115858	0.003933	0.119286	0.003877
0.394578		0.11602	0.00446	0.115752	-0.000303497
0.396084		0.118805	0.004379	0.113744	-0.00574
0.39759		0.113838	0.003521	0.107611	-0.00703
0.399096		0.104094	0.002101	0.099661	-0.00495
0.400602		0.095694	0.001753	0.093155	-0.00281
0.402108		0.094055	0.003272	0.09378	-0.000302742
0.403614		0.091091	0.002866	0.092643	0.001707
0.40512		0.084635	0.004561	0.085848	0.001325
0.406627		0.081422	0.0009761104	0.079916	-0.00164
0.408133		0.080582	0.002629	0.077396	-0.00347
0.409639		0.078307	0.003295	0.075096	-0.00348
0.411145		0.075412	0.002561	0.071718	-0.00399
0.412651		0.0725	0.0009461874	0.06708	-0.00584
0.414157		0.070617	0.001868	0.065787	-0.0052
0.415663		0.066104	0.00126	0.061652	-0.00477
0.417169		0.064632	0.002965	0.060563	-0.00435
0.418675		0.064102	0.002051	0.061497	-0.00278
0.420181		0.061446	-0.000157408	0.060336	-0.00118
0.421687		0.058778	0.0002158373	0.05628	-0.00265
0.423193		0.054109	0.001877	0.049186	-0.0052
0.424699		0.046864	0.002364	0.043814	-0.0032
0.426205		0.040773	-0.000273812	0.041091	0.0003314183
0.427711		0.039627	-0.000283451	0.039707	8.283022e-05
0.429217		0.041507	-0.000612084	0.04054	-0.00101
0.430723		0.039638	0.001396	0.037638	-0.00208
0.432229		0.037946	0.001232	0.032434	-0.00573
0.433735		0.037486	0.001097	0.030912	-0.00683
0.435241		0.038785	0.001368	0.035653	-0.00326
0.436747		0.038129	0.001141	0.040034	0.00198
0.438253		0.03675	0.0005368818	0.040442	0.003833
0.439759		0.039185	0.002074	0.040806	0.001687
0.441265		0.040508	0.001276	0.039501	-0.00105
0.442771		0.033455	0.002744	0.032722	-0.000757957
0.444277		0.025522	0.001844	0.026136	0.0006299382
0.445783		0.020547	0.0004438167	0.022722	0.002221
0.447289		0.019747	0.001625	0.020852	0.001126
0.448795		0.023545	0.001377	0.021762	-0.00183
0.450301		0.025968	2.16907e-05	0.02127	-0.00482
0.451807		0.023236	-0.0012	0.020128	-0.00318
0.453313		0.018687	0.002511	0.017818	-0.000885543
0.454819		0.014615	0.001088	0.014029	-0.000594726
0.456325		0.013133	-0.00142	0.011568	-0.00159
0.457831		0.014923	0.000194698	0.013977	-0.00096027
0.459337		0.018454	-0.000564181	0.016737	-0.00175
0.460843		0.01614	0.001668	0.015967	-0.000175871
0.462349		0.011166	0.0007401818	0.011516	0.000354018
0.463855		0.00992	-0.0017	0.010166	0.0002489453
0.465361		0.009223	0.003582	0.008635	-0.00059308
0.466867		0.013491	0.0007271916	0.01225	-0.00126
0.468374		0.010824	-0.00203	0.01137	0.0005512236
0.46988		0.005945	0.001625	0.006002	5.761901e-05
0.471386		0.002866	0.0002884234	0.002856	-9.51514e-06
0.472892		0.008123	0.002125	0.007251	-0.000878253
0.474398		0.010218	0.0008569302	0.00908	-0.00115
0.475904		0.013026	-0.000329501	0.010014	-0.00305
0.47741		0.015665	0.001512	0.011794	-0.00393
0.478916		0.013618	0.002082	0.010285	-0.00338
0.480422		0.006763	-0.000758357	0.004168	-0.00261
0.481928		0.005612	0.002029	0.002522	-0.00311
0.483434		0.005721	0.001693	0.004081	-0.00165
0.48494		0.004289	-0.000152976	0.004628	0.0003406866
0.486446		0.002641	-0.00241	0.004472	0.001836
0.487952		0.002854	-0.00105	0.003418	0.0005653005
0.489458		0.002832	0.0001770542	0.003309	0.0004780651
0.490964		0.002774	-0.00239	0.00351	0.0007375332
0.49247		-0.00121	-0.000336462	0.002385	0.003589
0.493976		-0.00579	0.001831	-0.000621605	0.005137
0.495482		-0.00204	-0.000972002	0.001466	0.003502
0.496988		0.002826	0.0003855186	0.002377	-0.000450391
0.498494		0.0008573074	0.0001680116	-0.00212	-0.00298
0.5		0.001512	0.000890477	-0.00264	-0.00416
0.501506		0.001614	-0.000845744	-0.00268	-0.0043
0.503012		0.001669	-0.00189	-0.00137	-0.00304
0.504518		0.004875	-0.000926771	0.004568	-0.000308748
0.506024		0.008833	0.002297	0.009748	0.0009230377
0.50753		0.006284	6.069453e-05	0.007881	0.001607
0.509036		-0.000551526	0.000225031	0.001208	0.001759
0.510542		-0.00415	0.0001453813	-0.00259	0.00155
0.512048		-0.00438	0.001421	-0.0013	0.003063
0.513554		-0.00698	0.001212	-0.00153	0.005421
0.51506		-0.00766	0.001551	-0.00204	0.005581
0.516566		-0.00395	0.0007274384	-0.00107	0.002863
0.518072		0.0002559229	0.001069	0.000288224	3.230934e-05
0.519578		-0.00117	0.0007094703	-0.00129	-0.000119054
0.521084		-0.0036	0.0004751355	-0.001	0.00259
0.52259		-0.00879	0.0001375453	0.0007167673	0.009424
0.524096		-0.01134	-0.000660927	0.0006649907	0.011869
0.525602		-0.00826	-2.17853e-05	-0.00224	0.005974
0.527108		-0.00263	0.0006269511	-0.00319	-0.000557236
0.528614		0.000233813	-0.00215	-0.00252	-0.00275
0.53012		0.000778152	-0.000330199	-0.00289	-0.00367
0.531627		3.841107e-05	-0.00172	-0.0027	-0.00274
0.533133		0.001061	-0.000457313	1.614058e-05	-0.00105
0.534639		0.001447	-0.00231	0.002006	0.0005601468
0.536145		0.003442	-0.00264	0.002632	-0.000812729
0.537651		0.004156	0.0005546338	0.001392	-0.00278
0.539157		-7.8569e-05	0.002058	0.000242865	0.0003214087
0.540663		-0.00154	0.0007272886	0.001154	0.002692
0.542169		0.001681	0.002146	0.002557	0.0008767459
0.543675		0.004096	0.001124	0.003679	-0.0004187
0.545181		0.00407	-8.35534e-05	0.002224	-0.00185
0.546687		0.001196	0.001096	-0.00277	-0.00398
0.548193		0.00108	0.0008475723	-0.00487	-0.00596
0.549699		0.0007197877	-0.000681968	-0.00367	-0.00439
0.551205		0.001718	0.0003193485	-0.000451676	-0.00217
0.552711		0.002706	-0.000382983	0.001478	-0.00123
0.554217		0.001731	-3.08272e-05	0.0009262466	-0.000806443
0.555723		0.00298	6.098747e-05	0.0001064358	-0.00288
0.557229		0.00222	-0.000858413	-0.00223	-0.00446
0.558735		0.0006394824	-0.000953983	-0.00301	-0.00365
0.560241		-0.00222	0.0001018179	-0.00159	0.0006293388
0.561747		-0.00346	0.0001123323	-5.70929e-05	0.003393
0.563253		-0.000249408	-0.000515196	0.0005576048	0.0008068116
0.564759		0.0029	-1.4031e-05	0.0006086033	-0.0023
0.566265		0.00697	0.0008681715	0.001686	-0.00532
0.567771		0.008905	-0.000811528	0.001408	-0.00756
0.569277		0.008704	0.001302	0.00222	-0.00654
0.570783		0.005812	0.0003710662	0.001337	-0.0045
0.572289		0.003821	-0.00104	-0.000122376	-0.00396
0.573795		0.001903	-0.000521951	-0.000411881	-0.00232
0.575301		0.0029	-0.0018	0.00131	-0.00159
0.576807		0.006434	0.001673	0.00388	-0.00257
0.578313		0.006638	-0.000403583	0.003225	-0.00343
0.579819		0.007126	0.0008081372	0.002562	-0.0046
0.581325		0.005446	-0.000210093	0.002895	-0.00256
0.582831		0.003157	-0.00152	0.002759	-0.000399605
0.584337		0.004138	-0.000466643	0.002592	-0.00155
0.585843		0.006823	0.000176646	0.004395	-0.00244
0.587349		0.006253	0.001118	0.005412	-0.000845711
0.588855		0.003041	-0.000743396	0.004058	0.00102
0.590361		-0.00096602	-0.000111575	0.001207	0.002171
0.591867		-0.00232	-0.00138	-0.00116	0.001151
0.593374		-0.00271	-0.000466533	-0.00137	0.001337
0.59488		0.0002354415	-0.00065608	0.0002076492	-2.77989e-05
0.596386		0.001308	-0.000192259	0.0002274779	-0.00108
0.597892		0.001855	0.0007138839	0.000384684	-0.00147
0.599398		-0.000119343	-0.000318086	-0.001	-0.000884745
0.600904		-0.00129	9.510845e-05	-0.000781497	0.0005103965
0.60241		0.0007462343	0.0004582973	0.001484	0.0007385632
