# Supplementary material for: Signal peptide mimicry primes Sec61 for client-selective inhibition
Source: Nat Chem Biol. 2023 May 11;19(9):1054–62. doi: 10.1038/s41589-023-01326-1 (PMC10449633; doi:10.1038/s41589-023-01326-1)
Supplement: Supplementary file 16 — Statistical source data. [file 41589_2023_1326_MOESM16_ESM.xlsx]

## Sheet: Panel B
time	replica1	replica2	replica3	replica4	replica5
0	0.101135	0.109826	0.107771	0.0955143	0.106672
5	0.148103	0.1453	0.132926	0.147854	0.124762
10	0.12872	0.147164	0.150652	0.147639	0.12694
15	0.139091	0.134966	0.138441	0.113396	0.129773
20	0.131064	0.134182	0.125636	0.157416	0.149947
25	0.119813	0.121197	0.12672	0.109197	0.131716
30	0.117898	0.130212	0.135371	0.118701	0.126541
35	0.136547	0.138032	0.140534	0.128799	0.144807
40	0.122104	0.125806	0.126529	0.121445	0.122479
45	0.112445	0.112099	0.148907	0.139069	0.134388
50	0.13549	0.144972	0.129756	0.130567	0.132508
55	0.112442	0.11946	0.136025	0.152709	0.139508
60	0.116296	0.124075	0.155943	0.122169	0.12636
65	0.113096	0.141663	0.124861	0.160513	0.129568
70	0.133666	0.11014	0.147167	0.140447	0.138186
75	0.129325	0.139004	0.133004	0.124648	0.114648
80	0.123192	0.133478	0.129327	0.133025	0.133977
85	0.139385	0.137064	0.140104	0.105885	0.140504
90	0.122639	0.137777	0.139051	0.116338	0.148418
95	0.133258	0.144156	0.134415	0.151578	0.136923
100	0.132044	0.198737	0.145871	0.143738	0.129061
105	0.141746	0.254196	0.137943	0.145742	0.137349
110	0.127701	0.27011	0.147486	0.138197	0.117896
115	0.127701	0.257112	0.135328	0.152005	0.122259
120	0.145906	0.272949	0.135672	0.133655	0.12712
125	0.132291	0.268087	0.118154	0.136628	0.1531
130	0.131859	0.272278	0.140968	0.135873	0.149123
135	0.12339	0.252608	0.143723	0.132923	0.144754
140	0.125555	0.303212	0.133667	0.127988	0.119248
145	0.105497	0.268184	0.123812	0.132622	0.123962
150	0.123006	0.256713	0.141113	0.143623	0.140344
155	0.120281	0.257135	0.117213	0.136203	0.157553
160	0.11476	0.256737	0.119185	0.14846	0.146305
165	0.122431	0.230924	0.119082	0.145372	0.1268
170	0.12311	0.240157	0.120603	0.126263	0.120594
175	0.126203	0.241824	0.105969	0.143874	0.140611
180	0.1146	0.258186	0.13661	0.146523	0.133937
185	0.102847	0.278971	0.147733	0.132362	0.125823
190	0.128187	0.254428	0.145514	0.135737	0.143559
195	0.119827	0.255794	0.126369	0.122814	0.12832
200	0.1134	0.271174	0.155242	0.132259	0.12672
205	0.126517	0.235073	0.140559	0.126127	0.121566
210	0.149516	0.259493	0.14512	0.131559	0.133927
215	0.158244	0.260917	0.1324	0.136539	0.15628
220	0.161518	0.271753	0.142338	0.12256	0.140916
225	0.136389	0.260045	0.132919	0.122084	0.133404
230	0.152565	0.269902	0.141632	0.127057	0.120954
235	0.152385	0.229007	0.147307	0.141678	0.127879
240	0.147414	0.254563	0.141649	0.13101	0.123653
245	0.151593	0.272336	0.143093	0.138827	0.128169
250	0.138384	0.241836	0.151037	0.138544	0.135725
255	0.162132	0.244853	0.152903	0.122694	0.12129
260	0.141398	0.260367	0.137296	0.125127	0.12553
265	0.153397	0.228195	0.154883	0.135738	0.116688
270	0.126697	0.267538	0.131085	0.112979	0.146155
275	0.12505	0.231166	0.13972	0.118811	0.14229
280	0.155249	0.253454	0.142053	0.132472	0.137374
285	0.125721	0.243039	0.139041	0.143392	0.135053
290	0.118486	0.252424	0.143857	0.138944	0.12946
295	0.125684	0.227718	0.139231	0.141257	0.127188
300	0.143809	0.242198	0.135311	0.14213	0.137974
305	0.144011	0.279101	0.1421	0.149414	0.140349
310	0.111936	0.263904	0.157083	0.130992	0.123774
315	0.128015	0.233521	0.123021	0.143768	0.126616
320	0.129183	0.2521	0.140568	0.133717	0.143878
325	0.119586	0.225285	0.1357	0.134928	0.13258
330	0.132996	0.259998	0.135502	0.126989	0.127957
335	0.126488	0.193941	0.13614	0.115966	0.140367
340	0.136308	0.221694	0.141663	0.125902	0.145513
345	0.140443	0.210282	0.142908	0.122546	0.131974
350	0.136098	0.22148	0.109261	0.143868	0.11546
355	0.122497	0.219685	0.137598	0.134467	0.139877
360	0.171516	0.277179	0.141103	0.143381	0.133312
365	0.146348	0.28515	0.136021	0.151622	0.138356
370	0.13473	0.257669	0.148608	0.124501	0.141722
375	0.145318	0.219236	0.137859	0.130942	0.139873
380	0.118147	0.261236	0.141525	0.143899	0.12945
385	0.139391	0.246984	0.142951	0.135929	0.150755
390	0.146339	0.182522	0.142202	0.145849	0.136487
395	0.12048	0.156522	0.148904	0.155004	0.122636
400	0.138803	0.197398	0.143429	0.128864	0.137309
405	0.130125	0.174873	0.141763	0.150682	0.141501
410	0.132161	0.148795	0.145816	0.14736	0.139509
415	0.122854	0.154335	0.147047	0.123261	0.13999
420	0.143487	0.161273	0.164284	0.132392	0.154079
425	0.133736	0.137713	0.144172	0.147468	0.140555
430	0.129404	0.129039	0.15332	0.14973	0.131166
435	0.139558	0.130356	0.151459	0.152381	0.12296
440	0.143588	0.131066	0.158132	0.148622	0.148338
445	0.128578	0.130553	0.15653	0.158258	0.138702
450	0.137507	0.139511	0.159443	0.145297	0.125559
455	0.139744	0.142924	0.15202	0.147224	0.151597
460	0.140373	0.137592	0.119662	0.151022	0.134828
465	0.132065	0.125861	0.164455	0.164308	0.134149
470	0.121779	0.149354	0.165979	0.16838	0.13731
475	0.131961	0.191941	0.150177	0.137542	0.145926
480	0.133739	0.160122	0.142064	0.136628	0.124965
485	0.135877	0.152898	0.149747	0.1497	0.138341
490	0.131207	0.159458	0.129334	0.158153	0.146942
495	0.132467	0.170312	0.133763	0.154671	0.135199
500	0.138084	0.170815	0.158469	0.125268	0.136671
505	0.144937	0.168096	0.151563	0.153604	0.144049
510	0.142314	0.220136	0.154059	0.140488	0.13198
515	0.13191	0.190182	0.134514	0.14545	0.135903
520	0.136019	0.181675	0.126002	0.143989	0.140945
525	0.12705	0.159747	0.137826	0.149056	0.127949
530	0.124741	0.180843	0.141636	0.122025	0.136925
535	0.135447	0.201379	0.146622	0.135565	0.139903
540	0.131682	0.199144	0.150816	0.127938	0.13367
545	0.129891	0.204508	0.137714	0.126064	0.154767
550	0.11078	0.245869	0.153566	0.138392	0.136808
555	0.118133	0.239341	0.128297	0.137871	0.148344
560	0.118957	0.263063	0.129244	0.141213	0.145604
565	0.12229	0.264355	0.153298	0.139151	0.132646
570	0.127822	0.305047	0.134599	0.130004	0.124365
575	0.117489	0.266045	0.135266	0.153997	0.126712
580	0.10582	0.26701	0.156617	0.135258	0.141458
585	0.129971	0.273115	0.140051	0.137167	0.140703
590	0.13481	0.266082	0.130581	0.135932	0.122167
595	0.115252	0.239054	0.129789	0.118986	0.130463
600	0.148952	0.25902	0.148456	0.148694	0.136443
605	0.143408	0.258406	0.147796	0.152097	0.118543
610	0.151245	0.240653	0.129711	0.144931	0.140243
615	0.134329	0.236387	0.136827	0.138621	0.127443
620	0.129174	0.239948	0.125106	0.159928	0.132333
625	0.129805	0.265422	0.139092	0.12924	0.13427
630	0.13191	0.239941	0.141647	0.155856	0.146998
635	0.135868	0.25394	0.139297	0.138277	0.147032
640	0.115435	0.220291	0.166468	0.140269	0.137296
645	0.128883	0.204945	0.14702	0.138267	0.125874
650	0.150222	0.209462	0.115839	0.141292	0.114816
655	0.174753	0.171913	0.132302	0.15028	0.14156
660	0.166222	0.234478	0.143173	0.14519	0.145221
665	0.129249	0.248852	0.143098	0.145544	0.127444
670	0.174686	0.230158	0.142815	0.146749	0.132344
675	0.132864	0.278727	0.144785	0.134654	0.131055
680	0.148085	0.237444	0.129347	0.156651	0.135374
685	0.15706	0.201265	0.139555	0.141162	0.141389
690	0.157335	0.231232	0.134451	0.131882	0.146289
695	0.14504	0.242943	0.117473	0.13418	0.137453
700	0.136536	0.243482	0.163906	0.130008	0.128396
705	0.16229	0.248957	0.160773	0.128505	0.134693
710	0.14918	0.221579	0.135467	0.122861	0.128108
715	0.161202	0.245049	0.14332	0.10502	0.119388
720	0.141378	0.220436	0.136692	0.134001	0.125358
725	0.149691	0.222101	0.131064	0.130097	0.13433
730	0.143886	0.216207	0.128396	0.122953	0.131635
735	0.142052	0.263143	0.145202	0.139991	0.127178
740	0.154871	0.204913	0.142044	0.148125	0.144322
745	0.137482	0.196849	0.143001	0.151059	0.137254
750	0.145772	0.228091	0.149853	0.140678	0.148853
755	0.158809	0.238589	0.134189	0.133521	0.132639
760	0.143523	0.232285	0.136548	0.142106	0.132128
765	0.164968	0.272217	0.141201	0.13108	0.140651
770	0.141862	0.257651	0.14765	0.123286	0.147548
775	0.13016	0.26419	0.153222	0.147857	0.124631
780	0.157618	0.285417	0.141218	0.148951	0.140891
785	0.144691	0.277227	0.139849	0.136319	0.138155
790	0.146742	0.271691	0.146525	0.146723	0.145207
795	0.151135	0.275236	0.138779	0.129126	0.130678
800	0.144412	0.263927	0.127017	0.138509	0.132231
805	0.133744	0.237587	0.118921	0.140991	0.138506
810	0.124434	0.251146	0.133207	0.12704	0.127381
815	0.146962	0.260932	0.149416	0.133228	0.125493
820	0.164324	0.263628	0.146451	0.144519	0.119139
825	0.150527	0.232736	0.145425	0.126344	0.119523
830	0.151981	0.235835	0.136412	0.140342	0.148642
835	0.145216	0.241298	0.129015	0.138472	0.133687
840	0.149778	0.232831	0.138322	0.147542	0.122807
845	0.132688	0.245015	0.153478	0.118049	0.154726
850	0.14619	0.215223	0.147395	0.124659	0.133944
855	0.144146	0.228012	0.154898	0.156397	0.145827
860	0.146154	0.22247	0.16444	0.120317	0.141164
865	0.154645	0.219085	0.13002	0.1277	0.130941
870	0.144333	0.213454	0.146445	0.118095	0.135404
875	0.168071	0.237227	0.148284	0.141333	0.134764
880	0.158421	0.202972	0.132416	0.139987	0.155055
885	0.168675	0.229108	0.132102	0.133201	0.138129
890	0.147607	0.204826	0.14221	0.148386	0.136183
895	0.193665	0.203012	0.184352	0.140521	0.138398
900	0.168333	0.222016	0.168484	0.124595	0.139861
905	0.164602	0.222126	0.135597	0.113435	0.133302
910	0.158058	0.232219	0.153147	0.141254	0.132141
915	0.170284	0.257338	0.137212	0.14998	0.129108
920	0.149309	0.224088	0.160933	0.138626	0.121548
925	0.159758	0.225941	0.144314	0.13221	0.141752
930	0.172061	0.232974	0.155947	0.135609	0.143784
935	0.194153	0.257109	0.158139	0.132148	0.149106
940	0.171165	0.236885	0.140702	0.12897	0.142494
945	0.173325	0.233453	0.15869	0.136814	0.155001
950	0.162687	0.234641	0.138988	0.138742	0.146066
955	0.150903	0.225884	0.143004	0.108696	0.139568
960	0.130493	0.243368	0.130262	0.125238	0.147032
965	0.167884	0.231736	0.165494	0.13122	0.1372
970	0.156486	0.242153	0.15006	0.134905	0.125665
975	0.12514	0.261214	0.162163	0.124724	0.144141
980	0.14543	0.265396	0.151956	0.119863	0.132547
985	0.137363	0.271416	0.169573	0.136874	0.123222
990	0.149517	0.235992	0.123339	0.125507	0.135423
995	0.150404	0.24125	0.140954	0.121008	0.136057
1000	0.129979	0.235994	0.131074	0.13055	0.142582

## Sheet: Panel D - Inhibitor bound
distance	inhibitor
1.513	0
1.538	0
1.562	0
1.587	0
1.613	0
1.638	0
1.663	0
1.688	0
1.712	0
1.738	0
1.763	0.01
1.788	0.2
1.812	0.779
1.837	1.678
1.863	2.467
1.888	2.856
1.913	2.387
1.938	1.818
1.962	1.578
1.988	1.988
2.013	1.928
2.038	2.377
2.062	2.467
2.088	2.337
2.112	2.137
2.138	1.638
2.163	1.228
2.188	0.959
2.213	1.109
2.237	1.558
2.263	1.308
2.288	1.149
2.312	0.859
2.338	0.859
2.362	0.569
2.388	0.579
2.413	0.549
2.438	0.37
2.463	0.12
2.487	0.09
2.513	0.04
2.538	0
2.562	0.01
2.588	0
2.612	0
2.638	0
2.663	0
2.688	0
2.713	0
2.737	0
2.763	0
2.788	0
2.812	0
2.838	0
2.862	0
2.888	0
2.913	0
2.938	0
2.963	0
2.987	0

## Sheet: Panel D - No inhibitor bound
distance	no inhibitor
1.013	0
1.038	0
1.062	0
1.087	0
1.113	0
1.138	0
1.163	0
1.188	0
1.212	0
1.238	0
1.263	0
1.288	0
1.312	0
1.337	0
1.363	0
1.388	0.033
1.413	0.017
1.438	0.05
1.462	0.1
1.488	0.133
1.513	0.35
1.538	0.3
1.562	0.55
1.587	0.933
1.613	1.083
1.638	1.766
1.663	1.416
1.688	2.132
1.712	2.016
1.738	2.132
1.763	2.332
1.788	2.266
1.812	2.066
1.837	1.883
1.863	1.966
1.888	1.516
1.913	1.599
1.938	1.649
1.962	1.533
1.988	1.349
2.013	1.066
2.038	1.066
2.062	0.883
2.088	0.8
2.112	0.367
2.138	0.55
2.163	0.317
2.188	0.3
2.213	0.25
2.237	0.15
2.263	0.333
2.288	0.383
2.312	0.683
2.338	0.416
2.362	0.367
2.388	0.317
2.413	0.15
2.438	0.183
2.463	0.1
2.487	0.067
2.513	0.067
2.538	0
2.562	0.017
2.588	0
2.612	0
2.638	0
2.663	0
2.688	0
2.713	0
2.737	0
2.763	0
2.788	0
2.812	0
2.838	0
2.862	0
2.888	0
2.913	0
2.938	0
2.963	0
2.987	0

## Sheet: Panel F
	ind	res	vdw	coul	tot
ILE68	1	68	-15.6576	-3.3903	-19.0479
LEU69	2	69	-15.0505	-1.1921	-16.2426
SER82	3	82	-12.7304	-6.0294	-18.7598
THR86	4	86	-8.6684	-5.6394	-14.3078
GLN127	5	127	-7.9767	-13.9242	-21.9009
ILE292	6	292	-11.0482	-0.4694	-11.5176
ALA296	7	296	-10.8376	-1.2998	-12.1374
ASN300	8	300	-12.8133	-46.4068	-59.2201

## Sheet: Panel G
time (ns)	replica 1	replica 2	replica 3	replica 4	replica 5	N300A
0.0000000e+00	3.2048240e-01	3.0913730e-01	2.8021040e-01	3.1192620e-01	2.9812250e-01	6.6570340e-01
5.0000000e+00	2.8817330e-01	3.0226150e-01	3.4767520e-01	3.2512440e-01	2.7722930e-01	5.6387980e-01
1.0000000e+01	3.0729280e-01	3.0789120e-01	2.9861520e-01	3.0796260e-01	3.0922450e-01	5.0596970e-01
1.5000000e+01	2.9658400e-01	3.0846260e-01	3.0015020e-01	2.9511030e-01	2.8168960e-01	4.6401420e-01
2.0000000e+01	3.2128000e-01	2.8760080e-01	3.2160230e-01	3.1568000e-01	3.2084120e-01	5.6762740e-01
2.5000000e+01	3.7180920e-01	2.9242640e-01	3.1027730e-01	3.2402190e-01	2.9650810e-01	4.9170380e-01
3.0000000e+01	3.1015650e-01	2.9324940e-01	2.9355420e-01	3.2543810e-01	3.1067810e-01	5.9745310e-01
3.5000000e+01	3.0732590e-01	2.7586590e-01	3.2634360e-01	3.3631690e-01	3.2700030e-01	5.2117740e-01
4.0000000e+01	3.0077730e-01	3.2001560e-01	2.9077120e-01	3.4112860e-01	2.9359310e-01	5.2917520e-01
4.5000000e+01	3.1148330e-01	3.2315010e-01	3.5679840e-01	2.9207340e-01	2.9770790e-01	4.8439460e-01
5.0000000e+01	3.0862440e-01	4.0342670e-01	2.9345180e-01	3.8790320e-01	2.9600860e-01	4.9827080e-01
5.5000000e+01	2.8307600e-01	3.2204820e-01	3.3890150e-01	2.9916380e-01	2.7884190e-01	4.6457960e-01
6.0000000e+01	3.1873780e-01	3.5189230e-01	3.1785220e-01	3.0908410e-01	2.8151210e-01	5.2199750e-01
6.5000000e+01	2.9367460e-01	3.2707650e-01	3.3526260e-01	3.1944010e-01	3.0077410e-01	4.5933570e-01
7.0000000e+01	3.0837340e-01	3.2026220e-01	4.1601710e-01	3.1669860e-01	2.9454400e-01	4.3813590e-01
7.5000000e+01	2.9260370e-01	3.3766700e-01	3.1505240e-01	2.8361570e-01	3.1040940e-01	4.3457250e-01
8.0000000e+01	3.1486650e-01	2.9742550e-01	3.0122580e-01	3.0929900e-01	3.0237390e-01	4.0967040e-01
8.5000000e+01	2.9435720e-01	3.3797330e-01	2.7452690e-01	3.0470300e-01	3.0030990e-01	4.3946920e-01
9.0000000e+01	2.8482090e-01	3.6957440e-01	2.8599660e-01	3.0528840e-01	2.8341120e-01	4.3087610e-01
9.5000000e+01	3.1595870e-01	2.6555600e-01	3.1628160e-01	3.2483100e-01	3.1800980e-01	5.2046510e-01
1.0000000e+02	2.8375480e-01	3.9903270e-01	2.8243380e-01	3.3917280e-01	3.5384320e-01	4.3843690e-01
1.0500000e+02	3.0513930e-01	4.4183620e-01	2.8072950e-01	3.1712460e-01	2.9692780e-01	5.0208940e-01
1.1000000e+02	2.7479800e-01	3.3933200e-01	3.2670020e-01	3.6526810e-01	3.1741790e-01	4.9723570e-01
1.1500000e+02	3.0335130e-01	4.0980510e-01	3.1969970e-01	2.9657060e-01	3.2017970e-01	5.0592580e-01
1.2000000e+02	2.9099840e-01	3.8071250e-01	3.0094180e-01	3.5036100e-01	3.1353800e-01	4.7327480e-01
1.2500000e+02	3.1940090e-01	5.1681780e-01	3.0350300e-01	3.1102060e-01	3.1216340e-01	4.7002770e-01
1.3000000e+02	2.9082830e-01	4.6556350e-01	3.1629100e-01	3.2130190e-01	3.2731960e-01	4.8255780e-01
1.3500000e+02	3.1985160e-01	4.2030930e-01	3.3339200e-01	2.7092790e-01	3.0049600e-01	5.1455800e-01
1.4000000e+02	3.6805150e-01	4.8491700e-01	3.2569150e-01	3.1053990e-01	3.5356180e-01	5.4646030e-01
1.4500000e+02	3.0677380e-01	3.6601780e-01	3.2875270e-01	3.1023530e-01	2.9188390e-01	4.7809020e-01
1.5000000e+02	3.1779840e-01	2.8878520e-01	3.1500810e-01	2.7537260e-01	2.8171090e-01	5.3698940e-01
1.5500000e+02	3.2212430e-01	3.9626000e-01	3.3178940e-01	3.3900310e-01	2.8994140e-01	5.1493510e-01
1.6000000e+02	3.1010000e-01	4.7589480e-01	3.2477210e-01	2.9465930e-01	2.9514400e-01	4.8570070e-01
1.6500000e+02	3.3631530e-01	4.5930820e-01	2.8070810e-01	3.0206100e-01	2.9730290e-01	5.3528880e-01
1.7000000e+02	3.0523110e-01	4.4701010e-01	3.1707120e-01	3.3493000e-01	2.7763470e-01	5.0842310e-01
1.7500000e+02	3.1066720e-01	3.3656630e-01	3.0328050e-01	2.9502200e-01	2.7586380e-01	4.9908130e-01
1.8000000e+02	2.4026000e-01	4.1807380e-01	3.1656870e-01	3.0184120e-01	2.9459300e-01	5.1976440e-01
1.8500000e+02	3.0948170e-01	4.0289700e-01	3.2151830e-01	2.9723060e-01	3.4080050e-01	4.8493930e-01
1.9000000e+02	2.9328830e-01	3.0761350e-01	3.0568130e-01	2.9721720e-01	3.0711740e-01	4.5760540e-01
1.9500000e+02	2.9583280e-01	4.3599340e-01	3.1515990e-01	3.1858110e-01	2.7967470e-01	4.8711920e-01
2.0000000e+02	2.8708750e-01	4.4592580e-01	3.1156710e-01	3.2205760e-01	2.9244320e-01	4.6464280e-01
2.0500000e+02	2.8187560e-01	3.4319220e-01	3.3141810e-01	3.0194370e-01	2.8391760e-01	3.9212860e-01
2.1000000e+02	2.8588270e-01	4.7582160e-01	2.8708500e-01	3.5259910e-01	2.8176790e-01	3.6285130e-01
2.1500000e+02	3.3500160e-01	4.0173780e-01	3.0271800e-01	2.8473630e-01	3.2335270e-01	3.6960600e-01
2.2000000e+02	3.1656460e-01	4.6442550e-01	2.9364100e-01	4.2079580e-01	2.9327100e-01	4.5636530e-01
2.2500000e+02	2.9308540e-01	2.9442330e-01	3.2838710e-01	3.3624660e-01	3.2640600e-01	4.8247920e-01
2.3000000e+02	2.9315320e-01	5.0949790e-01	2.9096740e-01	3.1059610e-01	2.9241920e-01	4.1656320e-01
2.3500000e+02	2.7710120e-01	3.8795360e-01	3.0700810e-01	3.2097070e-01	2.8211710e-01	4.4298780e-01
2.4000000e+02	2.7986260e-01	5.0760810e-01	2.9823640e-01	3.3363710e-01	2.8906370e-01	4.3999740e-01
2.4500000e+02	2.9367510e-01	5.2186660e-01	3.3915930e-01	2.9751500e-01	2.9610290e-01	4.5442800e-01
2.5000000e+02	3.0393600e-01	5.8424400e-01	2.9984840e-01	3.2545960e-01	3.2917650e-01	3.9778520e-01
2.5500000e+02	3.5610270e-01	3.0734510e-01	3.2547510e-01	3.1565020e-01	3.0871790e-01	4.9262660e-01
2.6000000e+02	3.1574200e-01	3.6227940e-01	3.2125700e-01	3.0506700e-01	2.8936480e-01	3.9656650e-01
2.6500000e+02	3.0004840e-01	3.0311710e-01	3.2210260e-01	2.9140710e-01	3.0868880e-01	4.5195810e-01
2.7000000e+02	2.8276340e-01	3.3276590e-01	2.8751520e-01	3.2644910e-01	2.7158210e-01	4.5967530e-01
2.7500000e+02	2.9266190e-01	3.0479020e-01	2.7500920e-01	2.9749280e-01	2.8176930e-01	4.4266950e-01
2.8000000e+02	2.8398060e-01	3.3241550e-01	3.0177610e-01	3.0773520e-01	2.7321990e-01	3.7142270e-01
2.8500000e+02	3.1453130e-01	3.1491090e-01	3.4405390e-01	3.3363570e-01	2.8393500e-01	4.7265020e-01
2.9000000e+02	2.9389770e-01	3.1861750e-01	3.8535280e-01	3.0426960e-01	2.9314340e-01	5.4480110e-01
2.9500000e+02	2.7283360e-01	2.9799800e-01	3.4908010e-01	3.0655990e-01	3.1583260e-01	5.3254500e-01
3.0000000e+02	3.2811270e-01	3.2737140e-01	3.2455530e-01	3.0434530e-01	2.9764070e-01	5.2203910e-01
3.0500000e+02	2.9246910e-01	3.4545490e-01	3.0314690e-01	3.0546530e-01	3.0153100e-01	4.9266940e-01
3.1000000e+02	2.9627830e-01	3.2913970e-01	2.8850330e-01	3.3051170e-01	2.9794590e-01	6.1539600e-01
3.1500000e+02	3.2751940e-01	3.1953260e-01	3.4561970e-01	3.1460950e-01	3.0291390e-01	5.7797360e-01
3.2000000e+02	2.8269560e-01	3.2453180e-01	2.9421200e-01	3.4144540e-01	3.1811610e-01	6.8662940e-01
3.2500000e+02	2.7939420e-01	2.9660940e-01	2.9878090e-01	3.2774420e-01	2.8599500e-01	6.4500080e-01
3.3000000e+02	3.1567380e-01	3.5909630e-01	3.1367170e-01	2.9096210e-01	3.1382970e-01	5.9062110e-01
3.3500000e+02	2.7989640e-01	3.5390550e-01	2.7509450e-01	2.8494560e-01	3.2032030e-01	5.4040240e-01
3.4000000e+02	3.0305260e-01	4.5106980e-01	3.3488800e-01	2.9056140e-01	3.0969040e-01	6.5644910e-01
3.4500000e+02	2.8338810e-01	3.2035780e-01	3.3515830e-01	3.0300030e-01	2.8901350e-01	6.4651100e-01
3.5000000e+02	3.0868080e-01	3.5649960e-01	3.1389780e-01	3.0756460e-01	3.1116550e-01	5.5215660e-01
3.5500000e+02	2.6362470e-01	4.0107130e-01	3.0741830e-01	3.0129870e-01	3.0627270e-01	6.2787690e-01
3.6000000e+02	2.7150530e-01	3.0815090e-01	3.1150450e-01	2.8655330e-01	2.9421250e-01	7.1207540e-01
3.6500000e+02	2.8080970e-01	2.9622490e-01	2.9420610e-01	3.0933830e-01	2.7774260e-01	6.7919810e-01
3.7000000e+02	3.2316560e-01	3.0111960e-01	3.2791140e-01	3.5197160e-01	3.0959040e-01	6.6564730e-01
3.7500000e+02	2.8553660e-01	3.7894090e-01	3.2253690e-01	2.8106610e-01	2.8081850e-01	6.6851720e-01
3.8000000e+02	2.9743720e-01	3.0626300e-01	3.3480270e-01	2.7245200e-01	2.7788690e-01	5.8446010e-01
3.8500000e+02	3.2087500e-01	3.0533470e-01	3.3923890e-01	3.5367940e-01	2.9162670e-01	6.2900350e-01
3.9000000e+02	2.8381170e-01	3.6752580e-01	2.9382660e-01	3.1805970e-01	2.8733960e-01	7.3417700e-01
3.9500000e+02	3.0838920e-01	3.1360150e-01	3.2912890e-01	2.9127280e-01	3.0734520e-01	7.5008940e-01
4.0000000e+02	2.8263780e-01	3.3672700e-01	2.8491930e-01	3.4378050e-01	2.9812320e-01	7.2007560e-01
4.0500000e+02	2.8605790e-01	3.4069500e-01	3.6327150e-01	3.2198420e-01	3.0171010e-01	7.5233570e-01
4.1000000e+02	2.6938090e-01	3.5730240e-01	3.2864120e-01	2.9248090e-01	3.6036070e-01	7.6226100e-01
4.1500000e+02	2.8998290e-01	3.3686190e-01	3.0513430e-01	3.1539650e-01	3.1683620e-01	9.0988840e-01
4.2000000e+02	2.7178470e-01	3.4015010e-01	3.5326200e-01	3.2709950e-01	2.8599470e-01	8.7194090e-01
4.2500000e+02	3.0511300e-01	3.1262910e-01	3.0081410e-01	3.0875250e-01	3.4080660e-01	7.6792220e-01
4.3000000e+02	2.9618440e-01	3.0626470e-01	2.9076820e-01	2.9881440e-01	3.0623660e-01	7.3718270e-01
4.3500000e+02	3.0321100e-01	3.4192100e-01	3.0629740e-01	3.4645380e-01	2.9070570e-01	6.9002170e-01
4.4000000e+02	2.9033980e-01	3.2331730e-01	3.1185910e-01	3.3975700e-01	2.8178890e-01	8.0452890e-01
4.4500000e+02	2.9917730e-01	3.1942940e-01	3.0271100e-01	3.1044460e-01	2.9988290e-01	7.8007830e-01
4.5000000e+02	2.9640180e-01	3.5921310e-01	3.4841060e-01	2.9106870e-01	3.1846260e-01	7.5474040e-01
4.5500000e+02	2.9756010e-01	2.9140180e-01	3.2405410e-01	3.1303190e-01	3.4235790e-01	7.5978760e-01
4.6000000e+02	2.8215790e-01	3.1024010e-01	3.0097160e-01	3.3315010e-01	3.0163940e-01	6.8458990e-01
4.6500000e+02	2.9743590e-01	3.1275210e-01	3.2382740e-01	2.8718640e-01	3.0362650e-01	7.1773000e-01
4.7000000e+02	2.7999670e-01	3.3877100e-01	2.8813530e-01	3.5922290e-01	3.2572980e-01	6.2011170e-01
4.7500000e+02	3.2973140e-01	3.2206380e-01	2.9953800e-01	3.2500620e-01	3.3630500e-01	5.6760760e-01
4.8000000e+02	2.9696790e-01	3.0098990e-01	3.3202390e-01	3.5947870e-01	2.9053050e-01	5.9019760e-01
4.8500000e+02	2.9824810e-01	3.1182540e-01	3.1280310e-01	3.3192010e-01	3.0755310e-01	5.4849350e-01
4.9000000e+02	3.0904250e-01	3.2867730e-01	3.2576080e-01	3.3326570e-01	3.1587060e-01	5.8390230e-01
4.9500000e+02	3.1453610e-01	3.3316670e-01	3.4038970e-01	3.1717030e-01	3.0984810e-01	7.0681670e-01
5.0000000e+02	2.9080240e-01	3.0711740e-01	3.0073760e-01	3.0463750e-01	3.0877980e-01	6.5075170e-01
5.0500000e+02	3.1590180e-01	3.0829570e-01	3.1843570e-01	3.2754420e-01	3.1948840e-01	7.0430790e-01
5.1000000e+02	3.1206090e-01	3.1892620e-01	3.1325030e-01	3.5482700e-01	2.8885480e-01	6.1994840e-01
5.1500000e+02	3.1239280e-01	3.2279740e-01	2.7393620e-01	3.2977110e-01	3.2232000e-01	6.4404520e-01
5.2000000e+02	3.0110770e-01	3.1430230e-01	3.2727490e-01	3.9344380e-01	3.2937060e-01	6.5008150e-01
5.2500000e+02	2.7096510e-01	3.3386370e-01	3.2774530e-01	3.0113440e-01	3.0367150e-01	6.1853890e-01
5.3000000e+02	2.8549470e-01	3.0387640e-01	3.6756650e-01	3.0027480e-01	2.9360810e-01	6.6535690e-01
5.3500000e+02	3.0883800e-01	3.1964030e-01	2.8488800e-01	3.0555220e-01	2.9325210e-01	6.6863810e-01
5.4000000e+02	2.9690560e-01	3.1252640e-01	2.8264800e-01	3.2915350e-01	2.9854690e-01	8.4727390e-01
5.4500000e+02	2.8618000e-01	3.0461810e-01	3.0324080e-01	2.9858010e-01	2.9674580e-01	5.9808130e-01
5.5000000e+02	2.8909180e-01	3.1391120e-01	3.1834280e-01	2.8723010e-01	3.1995870e-01	5.6822980e-01
5.5500000e+02	2.9998820e-01	3.3610860e-01	2.9493740e-01	3.0642590e-01	3.4606440e-01	6.2375810e-01
5.6000000e+02	3.2619190e-01	3.6394630e-01	2.6960340e-01	2.8942020e-01	3.0522250e-01	5.6147780e-01
5.6500000e+02	3.2144320e-01	3.2308980e-01	2.9090350e-01	2.8236690e-01	3.1603270e-01	6.3829280e-01
5.7000000e+02	2.8887890e-01	3.5567100e-01	2.9366790e-01	3.1114770e-01	3.0332380e-01	5.6191770e-01
5.7500000e+02	2.9862020e-01	3.3746280e-01	2.7427560e-01	2.8448500e-01	2.9826460e-01	7.0561240e-01
5.8000000e+02	3.0017810e-01	2.9558450e-01	3.3884810e-01	3.2614850e-01	3.3138800e-01	7.5020210e-01
5.8500000e+02	3.0363610e-01	2.9785200e-01	3.2323660e-01	3.0770270e-01	2.9447200e-01	8.7664220e-01
5.9000000e+02	3.1388040e-01	3.4948420e-01	3.7003010e-01	3.1898260e-01	3.2514900e-01	7.1539750e-01
5.9500000e+02	3.9155610e-01	3.1816660e-01	2.9924420e-01	3.2328480e-01	3.3122440e-01	6.9780060e-01
6.0000000e+02	3.1826720e-01	2.9561150e-01	3.0581350e-01	3.2528900e-01	2.9509800e-01	6.9915830e-01
6.0500000e+02	2.8615210e-01	3.4629020e-01	2.9668830e-01	3.0651300e-01	2.6426930e-01	6.9870940e-01
6.1000000e+02	2.9799970e-01	2.9563680e-01	3.1245650e-01	3.1376760e-01	2.8037530e-01	7.4056830e-01
6.1500000e+02	2.8672680e-01	3.2902620e-01	3.0290250e-01	2.9712270e-01	3.0254440e-01	7.0715890e-01
6.2000000e+02	2.9378540e-01	3.5259900e-01	2.9472860e-01	2.8317310e-01	3.1460770e-01	7.6139910e-01
6.2500000e+02	2.7245570e-01	3.5699570e-01	2.9855120e-01	3.0965490e-01	3.0471100e-01	6.6498360e-01
6.3000000e+02	3.0901270e-01	3.1399320e-01	2.9569260e-01	3.1361910e-01	3.2207010e-01	7.1030000e-01
6.3500000e+02	2.9604040e-01	3.1287230e-01	3.0373840e-01	2.9380460e-01	2.9975680e-01	8.1821920e-01
6.4000000e+02	3.1260970e-01	3.1629900e-01	2.8989310e-01	2.7886340e-01	2.9940260e-01	8.0692570e-01
6.4500000e+02	3.1596530e-01	3.4820990e-01	2.7768510e-01	3.0200690e-01	3.2335480e-01	7.8385610e-01
6.5000000e+02	2.8699970e-01	2.9834560e-01	3.0124100e-01	3.2908500e-01	2.9911990e-01	7.1608750e-01
6.5500000e+02	3.0392270e-01	3.4418740e-01	3.3373960e-01	2.8925770e-01	2.9573760e-01	7.6585260e-01
6.6000000e+02	3.0304770e-01	3.4387480e-01	3.1132160e-01	2.9858860e-01	2.8355100e-01	7.0800130e-01
6.6500000e+02	3.0879130e-01	3.1514130e-01	3.0370040e-01	2.9263830e-01	2.9625970e-01	7.6369240e-01
6.7000000e+02	2.9383140e-01	3.0496730e-01	3.1028540e-01	3.0265160e-01	2.9529110e-01	7.9045370e-01
6.7500000e+02	2.8351020e-01	3.0305960e-01	3.3676560e-01	3.0954470e-01	2.8583060e-01	8.3273490e-01
6.8000000e+02	3.2157730e-01	2.9253560e-01	3.0785410e-01	3.1151850e-01	3.1099280e-01	7.4314070e-01
6.8500000e+02	2.8770320e-01	3.2262850e-01	3.1248370e-01	3.3398500e-01	3.1337150e-01	8.7315100e-01
6.9000000e+02	2.8971900e-01	3.6094330e-01	3.0098640e-01	2.9900640e-01	2.9358070e-01	1.0755000e+00
6.9500000e+02	3.0516380e-01	3.2342670e-01	3.3248290e-01	3.4931650e-01	2.8775470e-01	1.2543190e+00
7.0000000e+02	2.9276120e-01	3.1408770e-01	3.0717440e-01	3.3241390e-01	2.7126770e-01	1.2305510e+00
7.0500000e+02	2.9044970e-01	3.1650140e-01	3.2278330e-01	2.9761400e-01	3.3593750e-01	9.9565350e-01
7.1000000e+02	2.8860540e-01	3.3212810e-01	2.7386140e-01	3.8425300e-01	2.7794100e-01	1.0089640e+00
7.1500000e+02	2.9673900e-01	3.0650600e-01	3.4913050e-01	3.2172500e-01	2.7681760e-01	1.0348540e+00
7.2000000e+02	3.0366780e-01	3.4480290e-01	2.8674220e-01	3.0085700e-01	2.9095380e-01	1.1389290e+00
7.2500000e+02	2.8458750e-01	3.2418970e-01	3.0819000e-01	3.0108150e-01	3.0565980e-01	1.0346590e+00
7.3000000e+02	2.8549760e-01	3.1739420e-01	2.9160240e-01	3.1319970e-01	3.1402170e-01	1.0234670e+00
7.3500000e+02	3.1327600e-01	3.0435170e-01	2.8985200e-01	3.2030630e-01	2.7955880e-01	1.1608290e+00
7.4000000e+02	2.8137900e-01	3.2053380e-01	3.2256930e-01	3.1628320e-01	2.9772640e-01	1.1161040e+00
7.4500000e+02	3.2829880e-01	2.9646240e-01	3.0130070e-01	3.1124770e-01	3.1358280e-01	1.2252970e+00
7.5000000e+02	2.7603280e-01	3.4464050e-01	3.2870940e-01	2.8804350e-01	3.1080070e-01	1.1539000e+00
7.5500000e+02	2.9115670e-01	3.2260360e-01	2.8264120e-01	3.1649500e-01	3.1940720e-01	1.2150230e+00
7.6000000e+02	2.8905690e-01	2.8637570e-01	3.2668800e-01	3.2534450e-01	3.2697720e-01	1.0401070e+00
7.6500000e+02	2.8439780e-01	2.9701720e-01	2.8775490e-01	3.2225150e-01	2.9923620e-01	1.1428740e+00
7.7000000e+02	3.1720990e-01	3.0359370e-01	3.1493650e-01	3.0430410e-01	3.0041960e-01	1.0564510e+00
7.7500000e+02	2.7902150e-01	2.9406470e-01	2.9200170e-01	3.4045560e-01	3.1402900e-01	1.0113100e+00
7.8000000e+02	2.8852220e-01	3.2949790e-01	2.9466250e-01	2.9512540e-01	2.7373840e-01	1.1121010e+00
7.8500000e+02	2.8591080e-01	2.9853110e-01	3.3144240e-01	2.8490500e-01	3.2242940e-01	1.0813620e+00
7.9000000e+02	3.0115460e-01	2.9647790e-01	2.8900880e-01	2.9856150e-01	3.4080370e-01	1.0860840e+00
7.9500000e+02	3.0006150e-01	3.2164860e-01	2.9958970e-01	2.7253080e-01	2.9235950e-01	1.0521460e+00
8.0000000e+02	3.1639210e-01	3.1861910e-01	3.0720700e-01	2.6938640e-01	3.1650720e-01	1.0924680e+00
8.0500000e+02	2.6785250e-01	3.5957460e-01	2.7983020e-01	3.0200800e-01	3.1307690e-01	1.2158510e+00
8.1000000e+02	3.6718540e-01	2.9724240e-01	2.9694780e-01	3.4007240e-01	2.9726080e-01	1.2187680e+00
8.1500000e+02	2.9470310e-01	3.2376670e-01	2.9483870e-01	3.2533810e-01	3.1509150e-01	1.1438740e+00
8.2000000e+02	3.0169850e-01	3.2195170e-01	2.9828010e-01	3.1967020e-01	3.0527870e-01	1.0487840e+00
8.2500000e+02	3.0096500e-01	3.1723950e-01	3.1971220e-01	2.7743470e-01	3.4006610e-01	1.0785560e+00
8.3000000e+02	3.0279540e-01	2.8919170e-01	3.0618490e-01	2.9285000e-01	3.0362180e-01	1.0985770e+00
8.3500000e+02	2.9530670e-01	4.0205590e-01	3.1562810e-01	2.9843610e-01	3.0532290e-01	1.0425320e+00
8.4000000e+02	2.9332580e-01	3.3295820e-01	2.9885580e-01	3.2413740e-01	2.9308890e-01	1.0580970e+00
8.4500000e+02	3.1795130e-01	3.2040890e-01	3.3053570e-01	3.2077880e-01	2.9973510e-01	1.1374050e+00
8.5000000e+02	3.1344730e-01	3.1920840e-01	3.1785060e-01	3.2328620e-01	3.4530790e-01	1.0136830e+00
8.5500000e+02	3.0752080e-01	3.4094140e-01	3.1422600e-01	3.3213400e-01	3.7648490e-01	1.0424880e+00
8.6000000e+02	3.0913590e-01	3.1435810e-01	3.1477000e-01	3.0646680e-01	3.3748180e-01	1.1062930e+00
8.6500000e+02	3.0356070e-01	3.0675210e-01	2.7978030e-01	2.8349440e-01	3.2901420e-01	1.1826170e+00
8.7000000e+02	3.1394440e-01	3.0637570e-01	3.1734240e-01	2.8485770e-01	3.1863110e-01	1.0583120e+00
8.7500000e+02	2.8796700e-01	3.2688220e-01	3.0456210e-01	2.9803720e-01	3.3789060e-01	1.2663530e+00
8.8000000e+02	3.4096480e-01	3.3575140e-01	3.1617240e-01	3.2214290e-01	3.4349330e-01	1.0734120e+00
8.8500000e+02	3.3638530e-01	2.8529960e-01	3.3259240e-01	3.1042090e-01	3.0059250e-01	1.1669860e+00
8.9000000e+02	3.1784700e-01	2.9281540e-01	2.8513140e-01	2.9353200e-01	3.1016920e-01	1.0593140e+00
8.9500000e+02	3.3381740e-01	3.1896420e-01	2.9971470e-01	2.8646300e-01	2.8299430e-01	1.1460000e+00
9.0000000e+02	2.9978320e-01	2.9534050e-01	3.1275870e-01	3.3401060e-01	3.0031480e-01	1.1081220e+00
9.0500000e+02	3.3764500e-01	3.1325080e-01	2.8203060e-01	3.0898850e-01	3.2999950e-01	1.0580970e+00
9.1000000e+02	3.0215420e-01	3.2487510e-01	2.7385060e-01	2.9522410e-01	3.4321150e-01	1.2437550e+00
9.1500000e+02	3.1605850e-01	2.9610470e-01	3.0606230e-01	3.0881990e-01	3.2128030e-01	1.0352890e+00
9.2000000e+02	3.0230140e-01	3.1426560e-01	2.9279850e-01	3.1171340e-01	3.1857310e-01	1.1344740e+00
9.2500000e+02	2.8826030e-01	3.0311230e-01	3.0640320e-01	2.7666040e-01	3.0792980e-01	1.2650620e+00
9.3000000e+02	3.1131330e-01	3.1880550e-01	3.0409550e-01	2.7577330e-01	3.1971470e-01	1.1253600e+00
9.3500000e+02	3.1620260e-01	3.1499990e-01	2.7692200e-01	2.9457980e-01	3.2927350e-01	1.0461970e+00
9.4000000e+02	3.0806680e-01	3.1227740e-01	2.8974840e-01	3.3966140e-01	3.0771940e-01	1.2119180e+00
9.4500000e+02	2.7877230e-01	3.2379950e-01	3.0311850e-01	3.3519870e-01	3.4681540e-01	1.1614110e+00
9.5000000e+02	3.1379160e-01	2.8195550e-01	3.0396880e-01	3.1913650e-01	3.2680580e-01	1.1751580e+00
9.5500000e+02	3.0927190e-01	3.1908150e-01	2.9107580e-01	2.9047930e-01	3.0129600e-01	1.0642460e+00
9.6000000e+02	2.9844260e-01	3.6201260e-01	2.8650490e-01	3.1393320e-01	3.1054290e-01	1.1609230e+00
9.6500000e+02	2.9911520e-01	3.7260280e-01	3.2052440e-01	3.0471950e-01	3.2735440e-01	1.0809070e+00
9.7000000e+02	3.2091410e-01	3.1987050e-01	3.3651150e-01	2.9191430e-01	3.0088000e-01	1.1328780e+00
9.7500000e+02	2.8757290e-01	3.1075720e-01	3.1423080e-01	3.5318580e-01	2.8242860e-01	1.2206430e+00
9.8000000e+02	2.9104810e-01	3.0130710e-01	3.1412760e-01	3.1494290e-01	3.3896500e-01	1.1255240e+00
9.8500000e+02	3.2958650e-01	2.9364280e-01	2.9990780e-01	3.1160390e-01	3.3092170e-01	1.2595000e+00
9.9000000e+02	2.9940290e-01	3.3525640e-01	3.4748260e-01	2.9321130e-01	3.3595510e-01	1.1493740e+00
9.9500000e+02	2.8427820e-01	2.7877580e-01	3.2643220e-01	3.6226280e-01	3.1939110e-01	1.2430070e+00
1.0000000e+03	2.7370800e-01	3.1147900e-01	3.0670000e-01	3.0364130e-01	3.1059510e-01	1.1581660e+00
